# Supplementary material for: Proof of crystal-field-perturbation-enhanced luminescence of lanthanide-doped nanocrystals through interstitial H+ doping
Source: Nat Commun. 2023 Sep 21;14:5870. doi: 10.1038/s41467-023-41411-6 (PMC10514317; doi:10.1038/s41467-023-41411-6)
Supplement: Supplementary file 3 — Source Data [file 41467_2023_41411_MOESM3_ESM.xlsx]

## Sheet: Figure 1
Fig. 1c
Formation energy of NMF-H-X
Sample defects	Formation energy (DEform (eV/atom)
NaMgF3:Yb3+Mg-VNa	-0.605
NaMgF3:Yb3+Mg-VNa-1Hi	-0.589
NaMgF3:Yb3+Mg-VNa-2Hi	-0.639
NaMgF3:Yb3+Mg-VNa-3Hi	-0.733

## Sheet: Figure 2
Fig. 2b
XRD of NMF-H-X												JCPDS No. 13-0303			Cell volume of NMF-H-X
HAc = 0 mmol		HAc = 1.6 mmol		HAc = 2.6 mmol		HAc = 3.1 mmol		HAc = 7.3 mmol		HAc = 14.7 mmol		23.205	35		HAc: x mmol
18.3951	241	18.7591	245	16.9001	286	17.2901	288	18.5771	248	18.8371	216	25.879	4		0	225.823
18.4081	241	18.7721	245	16.9131	286	17.3031	288	18.5901	248	18.8501	216	32.533	4		1.6	226.285
18.4211	241	18.7851	245	16.9261	286	17.3161	288	18.6031	248	18.8631	216	33.026	50		2.6	226.313
18.4341	241	18.7981	250	16.9391	284	17.3291	289	18.6161	247	18.8761	214	33.407	4		3.1	226.216
18.4471	237	18.8111	252	16.9521	289	17.3421	290	18.6291	245	18.8891	213	36.805	4		7.3	225.597
18.4601	235	18.8241	252	16.9651	301	17.3551	286	18.6421	244	18.9021	208	37.28	10		14.7	225.579
18.4731	232	18.8371	250	16.9781	304	17.3681	284	18.6551	239	18.9151	201	38.609	4
18.4861	236	18.8501	247	16.9911	308	17.3811	284	18.6681	236	18.9281	200	39.133	25
18.4991	242	18.8631	244	17.0041	317	17.3941	285	18.6811	239	18.9411	202	40.415	18
18.5121	241	18.8761	240	17.0171	312	17.4071	289	18.6941	240	18.9541	200	40.99	14
18.5251	241	18.8891	237	17.0301	303	17.4201	293	18.7071	239	18.9671	205	42.401	6
18.5381	242	18.9021	237	17.0431	297	17.4331	288	18.7201	240	18.9801	212	43.915	6
18.5511	237	18.9151	232	17.0561	295	17.4461	279	18.7331	242	18.9931	214	44.369	2
18.5641	230	18.9281	228	17.0691	287	17.4591	275	18.7461	245	19.0061	218	47.357	100
18.5771	228	18.9411	229	17.0821	287	17.4721	270	18.7591	244	19.0191	220	48.873	4
18.5901	227	18.9541	231	17.0951	285	17.4851	264	18.7721	242	19.0321	216	51.751	2
18.6031	231	18.9671	233	17.1081	284	17.4981	267	18.7851	242	19.0451	216	52.813	4
18.6161	237	18.9801	240	17.1211	275	17.5111	278	18.7981	239	19.0581	218	53.445	10
18.6291	246	18.9931	250	17.1341	275	17.5241	286	18.8111	236	19.0711	215	54.266	6
18.6421	247	19.0061	250	17.1471	280	17.5371	289	18.8241	240	19.0841	216	55.258	2
18.6551	248	19.0191	248	17.1601	285	17.5501	294	18.8371	244	19.0971	216	58.559	14
18.6681	250	19.0321	245	17.1731	283	17.5631	295	18.8501	244	19.1101	213	59.345	25
18.6811	248	19.0451	243	17.1861	289	17.5761	291	18.8631	243	19.1231	207	60.457	2
18.6941	242	19.0581	241	17.1991	293	17.5891	288	18.8761	242	19.1361	203	61.843	2
18.7071	239	19.0711	246	17.2121	288	17.6021	291	18.8891	235	19.1491	199	63.058	2
18.7201	241	19.0841	250	17.2251	285	17.6151	292	18.9021	241	19.1621	208	64.98	2
18.7331	241	19.0971	260	17.2381	277	17.6281	299	18.9151	241	19.1751	208	65.963	2
18.7461	238	19.1101	260	17.2511	274	17.6411	299	18.9281	241	19.1881	209	66.546	2
18.7591	236	19.1231	251	17.2641	272	17.6541	294	18.9411	241	19.2011	209	68.366	4
18.7721	239	19.1361	249	17.2771	269	17.6671	290	18.9541	241	19.2141	208	69.229	14
18.7851	239	19.1491	241	17.2901	273	17.6801	288	18.9671	241	19.2271	208	70.176	2
18.7981	239	19.1621	233	17.3031	279	17.6931	286	18.9801	241	19.2401	208	70.967	2
18.8111	239	19.1751	228	17.3161	283	17.7061	289	18.9931	240	19.2531	207	72.673	4
18.8241	241	19.1881	226	17.3291	285	17.7191	290	19.0061	239	19.2661	206	73.861	4
18.8371	244	19.2011	219	17.3421	283	17.7321	286	19.0191	238	19.2791	205	74.814	2
18.8501	245	19.2141	221	17.3551	281	17.7451	286	19.0321	239	19.2921	205	75.654	2
18.8631	241	19.2271	220	17.3681	281	17.7581	285	19.0451	239	19.3051	204	77.249	2
18.8761	239	19.2401	225	17.3811	282	17.7711	285	19.0581	238	19.3181	204	78.304	2
18.8891	242	19.2531	225	17.3941	284	17.7841	280	19.0711	237	19.3311	203	78.843	4
18.9021	240	19.2661	227	17.4071	288	17.7971	275	19.0841	236	19.3441	203	--	--
18.9151	236	19.2791	228	17.4201	301	17.8101	271	19.0971	235	19.3571	203	--	--
18.9281	235	19.2921	230	17.4331	300	17.8231	272	19.1101	234	19.3701	203	--	--
18.9411	235	19.3051	231	17.4461	294	17.8361	275	19.1231	235	19.3831	202	--	--
18.9541	231	19.3181	233	17.4591	297	17.8491	276	19.1361	235	19.3961	202	--	--
18.9671	228	19.3311	230	17.4721	297	17.8621	277	19.1491	234	19.4091	201	--	--
18.9801	227	19.3441	235	17.4851	284	17.8751	286	19.1621	234	19.4221	201	--	--
18.9931	227	19.3571	233	17.4981	278	17.8881	293	19.1751	234	19.4351	201	--	--
19.0061	231	19.3701	236	17.5111	275	17.9011	297	19.1881	235	19.4481	201	--	--
19.0191	235	19.3831	232	17.5241	273	17.9141	289	19.2011	234	19.4611	201	--	--
19.0321	233	19.3961	235	17.5371	272	17.9271	285	19.2141	234	19.4741	201	--	--
19.0451	234	19.4091	234	17.5501	281	17.9401	279	19.2271	233	19.4871	200	--	--
19.0581	232	19.4221	235	17.5631	285	17.9531	274	19.2401	232	19.5001	199	--	--
19.0711	227	19.4351	236	17.5761	285	17.9661	270	19.2531	230	19.5131	199	--	--
19.0841	223	19.4481	234	17.5891	281	17.9791	274	19.2661	230	19.5261	199	--	--
19.0971	219	19.4611	227	17.6021	280	17.9921	276	19.2791	229	19.5391	199	--	--
19.1101	213	19.4741	230	17.6151	276	18.0051	281	19.2921	228	19.5521	199	--	--
19.1231	218	19.4871	230	17.6281	273	18.0181	286	19.3051	227	19.5651	199	--	--
19.1361	220	19.5001	238	17.6411	272	18.0311	283	19.3181	226	19.5781	199	--	--
19.1491	217	19.5131	237	17.6541	272	18.0441	286	19.3311	226	19.5911	197	--	--
19.1621	216	19.5261	235	17.6671	274	18.0571	286	19.3441	226	19.6041	197	--	--
19.1751	218	19.5391	233	17.6801	273	18.0701	287	19.3571	227	19.6171	196	--	--
19.1881	222	19.5521	232	17.6931	267	18.0831	283	19.3701	227	19.6301	195	--	--
19.2011	228	19.5651	232	17.7061	262	18.0961	282	19.3831	226	19.6431	195	--	--
19.2141	231	19.5781	228	17.7191	261	18.1091	285	19.3961	226	19.6561	194	--	--
19.2271	229	19.5911	228	17.7321	264	18.1221	284	19.4091	226	19.6691	193	--	--
19.2401	229	19.6041	233	17.7451	261	18.1351	282	19.4221	226	19.6821	193	--	--
19.2531	235	19.6171	237	17.7581	260	18.1481	284	19.4351	226	19.6951	193	--	--
19.2661	236	19.6301	239	17.7711	260	18.1611	282	19.4481	226	19.7081	194	--	--
19.2791	230	19.6431	234	17.7841	262	18.1741	280	19.4611	226	19.7211	195	--	--
19.2921	224	19.6561	238	17.7971	265	18.1871	275	19.4741	226	19.7341	194	--	--
19.3051	218	19.6691	239	17.8101	268	18.2001	270	19.4871	226	19.7471	195	--	--
19.3181	226	19.6821	237	17.8231	267	18.2131	260	19.5001	225	19.7601	196	--	--
19.3311	225	19.6951	236	17.8361	267	18.2261	263	19.5131	224	19.7731	196	--	--
19.3441	222	19.7081	235	17.8491	269	18.2391	268	19.5261	223	19.7861	195	--	--
19.3571	223	19.7211	233	17.8621	275	18.2521	274	19.5391	223	19.7991	195	--	--
19.3701	220	19.7341	232	17.8751	262	18.2651	275	19.5521	223	19.8121	196	--	--
19.3831	222	19.7471	221	17.8881	270	18.2781	281	19.5651	223	19.8251	197	--	--
19.3961	226	19.7601	225	17.9011	269	18.2911	280	19.5781	222	19.8381	198	--	--
19.4091	229	19.7731	223	17.9141	264	18.3041	278	19.5911	222	19.8511	198	--	--
19.4221	229	19.7861	226	17.9271	263	18.3171	273	19.6041	221	19.8641	199	--
19.4351	229	19.7991	228	17.9401	266	18.3301	272	19.6171	221	19.8771	199	--
19.4481	233	19.8121	229	17.9531	267	18.3431	271	19.6301	221	19.8901	200	--
19.4611	230	19.8251	231	17.9661	263	18.3561	277	19.6431	220	19.9031	201	--
19.4741	230	19.8381	233	17.9791	266	18.3691	284	19.6561	221	19.9161	202	--
19.4871	231	19.8511	229	17.9921	271	18.3821	284	19.6691	221	19.9291	203	--
19.5001	227	19.8641	227	18.0051	265	18.3951	288	19.6821	222	19.9421	203	--
19.5131	226	19.8771	225	18.0181	258	18.4081	282	19.6951	221	19.9551	203	--
19.5261	224	19.8901	222	18.0311	255	18.4211	272	19.7081	221	19.9681	203	--
19.5391	228	19.9031	219	18.0441	255	18.4341	263	19.7211	221	19.9811	203	--
19.5521	228	19.9161	219	18.0571	250	18.4471	271	19.7341	221	19.9941	203	--
19.5651	223	19.9291	220	18.0701	257	18.4601	276	19.7471	221	20.0071	203	--
19.5781	217	19.9421	223	18.0831	261	18.4731	273	19.7601	222	20.0201	203	--
19.5911	221	19.9551	224	18.0961	264	18.4861	275	19.7731	224	20.0331	204	--
19.6041	226	19.9681	222	18.1091	270	18.4991	279	19.7861	224	20.0461	203	--
19.6171	234	19.9811	220	18.1221	270	18.5121	276	19.7991	224	20.0591	203	--
19.6301	237	19.9941	221	18.1351	271	18.5251	269	19.8121	225	20.0721	204	--
19.6431	241	20.0071	219	18.1481	270	18.5381	263	19.8251	224	20.0851	205	--
19.6561	242	20.0201	216	18.1611	265	18.5511	261	19.8381	224	20.0981	205	--
19.6691	245	20.0331	214	18.1741	272	18.5641	256	19.8511	224	20.1111	205	--
19.6821	234	20.0461	213	18.1871	275	18.5771	252	19.8641	224	20.1241	205	--
19.6951	224	20.0591	217	18.2001	281	18.5901	252	19.8771	223	20.1371	205	--
19.7081	220	20.0721	223	18.2131	273	18.6031	248	19.8901	223	20.1501	205	--
19.7211	218	20.0851	227	18.2261	264	18.6161	247	19.9031	223	20.1631	205	--
19.7341	219	20.0981	230	18.2391	270	18.6291	252	19.9161	224	20.1761	204	--
19.7471	220	20.1111	234	18.2521	263	18.6421	256	19.9291	224	20.1891	203	--
19.7601	220	20.1241	236	18.2651	264	18.6551	261	19.9421	225	20.2021	202	--
19.7731	222	20.1371	234	18.2781	262	18.6681	265	19.9551	226	20.2151	201	--
19.7861	223	20.1501	231	18.2911	259	18.6811	266	19.9681	227	20.2281	199	--
19.7991	224	20.1631	226	18.3041	260	18.6941	269	19.9811	228	20.2411	197	--
19.8121	221	20.1761	228	18.3171	257	18.7071	271	19.9941	228	20.2541	196	--
19.8251	217	20.1891	228	18.3301	252	18.7201	272	20.0071	227	20.2671	195	--
19.8381	216	20.2021	235	18.3431	252	18.7331	267	20.0201	227	20.2801	193	--
19.8511	214	20.2151	236	18.3561	251	18.7461	261	20.0331	227	20.2931	192	--
19.8641	214	20.2281	238	18.3691	254	18.7591	256	20.0461	227	20.3061	191	--
19.8771	214	20.2411	239	18.3821	259	18.7721	255	20.0591	227	20.3191	190	--
19.8901	218	20.2541	235	18.3951	265	18.7851	257	20.0721	226	20.3321	190	--
19.9031	220	20.2671	232	18.4081	267	18.7981	257	20.0851	226	20.3451	190	--
19.9161	220	20.2801	229	18.4211	268	18.8111	262	20.0981	226	20.3581	190	--
19.9291	222	20.2931	229	18.4341	271	18.8241	270	20.1111	226	20.3711	189	--
19.9421	219	20.3061	230	18.4471	265	18.8371	274	20.1241	226	20.3841	188	--
19.9551	216	20.3191	226	18.4601	256	18.8501	275	20.1371	225	20.3971	188	--
19.9681	213	20.3321	224	18.4731	253	18.8631	276	20.1501	224	20.4101	187	--
19.9811	210	20.3451	222	18.4861	248	18.8761	274	20.1631	223	20.4231	186	--
19.9941	208	20.3581	220	18.4991	248	18.8891	273	20.1761	224	20.4361	186	--
20.0071	207	20.3711	221	18.5121	249	18.9021	274	20.1891	224	20.4491	187	--
20.0201	209	20.3841	219	18.5251	255	18.9151	274	20.2021	224	20.4621	188	--
20.0331	211	20.3971	218	18.5381	264	18.9281	272	20.2151	223	20.4751	187	--
20.0461	213	20.4101	218	18.5511	263	18.9411	271	20.2281	224	20.4881	187	--
20.0591	215	20.4231	220	18.5641	260	18.9541	270	20.2411	223	20.5011	187	--
20.0721	218	20.4361	220	18.5771	266	18.9671	268	20.2541	222	20.5141	187	--
20.0851	222	20.4491	220	18.5901	265	18.9801	267	20.2671	222	20.5271	188	--
20.0981	226	20.4621	224	18.6031	266	18.9931	267	20.2801	221	20.5401	188	--
20.1111	225	20.4751	227	18.6161	261	19.0061	269	20.2931	222	20.5531	188	--
20.1241	220	20.4881	227	18.6291	259	19.0191	272	20.3061	221	20.5661	186	--
20.1371	217	20.5011	229	18.6421	253	19.0321	272	20.3191	220	20.5791	187	--
20.1501	209	20.5141	229	18.6551	250	19.0451	272	20.3321	220	20.5921	187	--
20.1631	213	20.5271	227	18.6681	246	19.0581	270	20.3451	220	20.6051	187	--
20.1761	213	20.5401	224	18.6811	244	19.0711	271	20.3581	219	20.6181	188	--
20.1891	213	20.5531	225	18.6941	242	19.0841	272	20.3711	219	20.6311	188	--
20.2021	213	20.5661	222	18.7071	238	19.0971	269	20.3841	218	20.6441	188	--
20.2151	213	20.5791	219	18.7201	237	19.1101	270	20.3971	217	20.6571	189	--
20.2281	210	20.5921	218	18.7331	236	19.1231	269	20.4101	217	20.6701	191	--
20.2411	207	20.6051	214	18.7461	233	19.1361	268	20.4231	217	20.6831	191	--
20.2541	205	20.6181	215	18.7591	233	19.1491	263	20.4361	217	20.6961	191	--
20.2671	206	20.6311	228	18.7721	237	19.1621	259	20.4491	216	20.7091	192	--
20.2801	205	20.6441	234	18.7851	240	19.1751	261	20.4621	215	20.7221	193	--
20.2931	206	20.6571	233	18.7981	239	19.1881	259	20.4751	214	20.7351	193	--
20.3061	208	20.6701	237	18.8111	241	19.2011	263	20.4881	214	20.7481	194	--
20.3191	208	20.6831	242	18.8241	242	19.2141	277	20.5011	214	20.7611	194	--
20.3321	208	20.6961	235	18.8371	238	19.2271	274	20.5141	213	20.7741	194	--
20.3451	205	20.7091	229	18.8501	236	19.2401	278	20.5271	213	20.7871	193	--
20.3581	203	20.7221	223	18.8631	234	19.2531	281	20.5401	213	20.8001	193	--
20.3711	207	20.7351	217	18.8761	231	19.2661	277	20.5531	214	20.8131	193	--
20.3841	210	20.7481	218	18.8891	230	19.2791	269	20.5661	213	20.8261	192	--
20.3971	212	20.7611	222	18.9021	231	19.2921	269	20.5791	212	20.8391	192	--
20.4101	217	20.7741	219	18.9151	227	19.3051	267	20.5921	212	20.8521	191	--
20.4231	218	20.7871	220	18.9281	228	19.3181	260	20.6051	211	20.8651	191	--
20.4361	223	20.8001	217	18.9411	233	19.3311	249	20.6181	210	20.8781	190	--
20.4491	221	20.8131	219	18.9541	239	19.3441	239	20.6311	209	20.8911	189	--
20.4621	224	20.8261	219	18.9671	245	19.3571	240	20.6441	208	20.9041	188	--
20.4751	220	20.8391	223	18.9801	250	19.3701	240	20.6571	209	20.9171	187	--
20.4881	215	20.8521	225	18.9931	255	19.3831	241	20.6701	209	20.9301	186	--
20.5011	212	20.8651	226	19.0061	255	19.3961	246	20.6831	209	20.9431	185	--
20.5141	209	20.8781	229	19.0191	251	19.4091	250	20.6961	209	20.9561	185	--
20.5271	206	20.8911	228	19.0321	247	19.4221	254	20.7091	209	20.9691	185	--
20.5401	206	20.9041	225	19.0451	232	19.4351	254	20.7221	209	20.9821	185	--
20.5531	203	20.9171	217	19.0581	229	19.4481	251	20.7351	209	20.9951	184
20.5661	204	20.9301	214	19.0711	228	19.4611	242	20.7481	209	21.0081	183
20.5791	205	20.9431	213	19.0841	230	19.4741	241	20.7611	209	21.0211	181
20.5921	209	20.9561	212	19.0971	233	19.4871	243	20.7741	209	21.0341	180
20.6051	213	20.9691	210	19.1101	237	19.5001	246	20.7871	208	21.0471	179
20.6181	218	20.9821	209	19.1231	241	19.5131	249	20.8001	208	21.0601	179
20.6311	216	20.9951	207	19.1361	242	19.5261	255	20.8131	208	21.0731	178
20.6441	215	21.0081	206	19.1491	241	19.5391	260	20.8261	208	21.0861	179
20.6571	217	21.0211	206	19.1621	240	19.5521	257	20.8391	208	21.0991	179
20.6701	213	21.0341	206	19.1751	237	19.5651	261	20.8521	208	21.1121	177
20.6831	209	21.0471	209	19.1881	233	19.5781	261	20.8651	209	21.1251	177
20.6961	207	21.0601	211	19.2011	230	19.5911	256	20.8781	208	21.1381	177
20.7091	204	21.0731	211	19.2141	234	19.6041	253	20.8911	208	21.1511	177
20.7221	203	21.0861	209	19.2271	230	19.6171	255	20.9041	207	21.1641	176
20.7351	204	21.0991	208	19.2401	240	19.6301	258	20.9171	208	21.1771	176
20.7481	207	21.1121	208	19.2531	247	19.6431	257	20.9301	208	21.1901	175
20.7611	202	21.1251	207	19.2661	239	19.6561	260	20.9431	209	21.2031	175
20.7741	201	21.1381	207	19.2791	239	19.6691	260	20.9561	208	21.2161	176
20.7871	205	21.1511	208	19.2921	240	19.6821	257	20.9691	209	21.2291	176
20.8001	204	21.1641	211	19.3051	240	19.6951	256	20.9821	209	21.2421	176
20.8131	203	21.1771	211	19.3181	241	19.7081	252	20.9951	209	21.2551	176
20.8261	204	21.1901	206	19.3311	240	19.7211	245	21.0081	208	21.2681	176
20.8391	206	21.2031	201	19.3441	246	19.7341	242	21.0211	209	21.2811	176
20.8521	206	21.2161	199	19.3571	244	19.7471	247	21.0341	209	21.2941	177
20.8651	207	21.2291	200	19.3701	235	19.7601	248	21.0471	208	21.3071	177
20.8781	209	21.2421	203	19.3831	229	19.7731	251	21.0601	209	21.3201	176
20.8911	209	21.2551	205	19.3961	221	19.7861	250	21.0731	209	21.3331	176
20.9041	203	21.2681	207	19.4091	221	19.7991	245	21.0861	209	21.3461	175
20.9171	200	21.2811	208	19.4221	223	19.8121	242	21.0991	208	21.3591	176
20.9301	201	21.2941	208	19.4351	227	19.8251	243	21.1121	207	21.3721	176
20.9431	201	21.3071	207	19.4481	235	19.8381	242	21.1251	207	21.3851	177
20.9561	201	21.3201	211	19.4611	247	19.8511	240	21.1381	208	21.3981	177
20.9691	204	21.3331	212	19.4741	247	19.8641	245	21.1511	207	21.4111	177
20.9821	205	21.3461	219	19.4871	248	19.8771	251	21.1641	207	21.4241	177
20.9951	209	21.3591	220	19.5001	240	19.8901	252	21.1771	206	21.4371	178
21.0081	208	21.3721	219	19.5131	234	19.9031	252	21.1901	205	21.4501	178
21.0211	207	21.3851	216	19.5261	227	19.9161	248	21.2031	205	21.4631	177
21.0341	205	21.3981	214	19.5391	227	19.9291	246	21.2161	204	21.4761	177
21.0471	203	21.4111	211	19.5521	225	19.9421	248	21.2291	204	21.4891	176
21.0601	205	21.4241	206	19.5651	230	19.9551	247	21.2421	204	21.5021	176
21.0731	205	21.4371	202	19.5781	229	19.9681	246	21.2551	205	21.5151	175
21.0861	205	21.4501	201	19.5911	227	19.9811	244	21.2681	205	21.5281	174
21.0991	206	21.4631	197	19.6041	227	19.9941	246	21.2811	205	21.5411	174
21.1121	205	21.4761	193	19.6171	220	20.0071	251	21.2941	205	21.5541	173
21.1251	204	21.4891	192	19.6301	218	20.0201	249	21.3071	204	21.5671	172
21.1381	202	21.5021	195	19.6431	218	20.0331	247	21.3201	204	21.5801	173
21.1511	206	21.5151	199	19.6561	222	20.0461	245	21.3331	204	21.5931	173
21.1641	208	21.5281	207	19.6691	226	20.0591	245	21.3461	204	21.6061	173
21.1771	208	21.5411	214	19.6821	232	20.0721	245	21.3591	203	21.6191	172
21.1901	209	21.5541	216	19.6951	240	20.0851	241	21.3721	203	21.6321	172
21.2031	212	21.5671	214	19.7081	241	20.0981	238	21.3851	203	21.6451	172
21.2161	215	21.5801	214	19.7211	240	20.1111	235	21.3981	202	21.6581	172
21.2291	213	21.5931	212	19.7341	237	20.1241	235	21.4111	202	21.6711	171
21.2421	209	21.6061	206	19.7471	232	20.1371	236	21.4241	202	21.6841	171
21.2551	203	21.6191	205	19.7601	233	20.1501	234	21.4371	202	21.6971	172
21.2681	201	21.6321	209	19.7731	229	20.1631	233	21.4501	201	21.7101	172
21.2811	203	21.6451	211	19.7861	228	20.1761	234	21.4631	201	21.7231	173
21.2941	200	21.6581	214	19.7991	234	20.1891	234	21.4761	202	21.7361	173
21.3071	199	21.6711	214	19.8121	238	20.2021	238	21.4891	202	21.7491	173
21.3201	201	21.6841	213	19.8251	250	20.2151	239	21.5021	203	21.7621	173
21.3331	206	21.6971	209	19.8381	251	20.2281	239	21.5151	202	21.7751	174
21.3461	206	21.7101	208	19.8511	250	20.2411	240	21.5281	203	21.7881	174
21.3591	205	21.7231	203	19.8641	245	20.2541	239	21.5411	203	21.8011	174
21.3721	203	21.7361	200	19.8771	238	20.2671	240	21.5541	203	21.8141	175
21.3851	202	21.7491	203	19.8901	237	20.2801	241	21.5671	203	21.8271	175
21.3981	204	21.7621	206	19.9031	233	20.2931	240	21.5801	203	21.8401	176
21.4111	203	21.7751	206	19.9161	235	20.3061	242	21.5931	203	21.8531	176
21.4241	203	21.7881	211	19.9291	232	20.3191	242	21.6061	203	21.8661	176
21.4371	207	21.8011	211	19.9421	227	20.3321	247	21.6191	203	21.8791	176
21.4501	210	21.8141	212	19.9551	223	20.3451	244	21.6321	202	21.8921	176
21.4631	208	21.8271	212	19.9681	221	20.3581	241	21.6451	202	21.9051	176
21.4761	204	21.8401	208	19.9811	221	20.3711	238	21.6581	202	21.9181	176
21.4891	199	21.8531	203	19.9941	220	20.3841	234	21.6711	202	21.9311	176
21.5021	198	21.8661	204	20.0071	219	20.3971	229	21.6841	202	21.9441	176
21.5151	197	21.8791	207	20.0201	220	20.4101	232	21.6971	201	21.9571	176
21.5281	196	21.8921	209	20.0331	224	20.4231	233	21.7101	201	21.9701	177
21.5411	194	21.9051	209	20.0461	228	20.4361	240	21.7231	200	21.9831	177
21.5541	195	21.9181	216	20.0591	226	20.4491	244	21.7361	200	21.9961	177
21.5671	196	21.9311	218	20.0721	222	20.4621	251	21.7491	200	22.0091	178
21.5801	198	21.9441	217	20.0851	220	20.4751	254	21.7621	200	22.0221	178
21.5931	201	21.9571	213	20.0981	217	20.4881	255	21.7751	200	22.0351	178
21.6061	203	21.9701	209	20.1111	212	20.5011	247	21.7881	201	22.0481	178
21.6191	204	21.9831	208	20.1241	209	20.5141	247	21.8011	200	22.0611	178
21.6321	207	21.9961	208	20.1371	209	20.5271	235	21.8141	199	22.0741	179
21.6451	207	22.0091	206	20.1501	210	20.5401	235	21.8271	199	22.0871	179
21.6581	209	22.0221	204	20.1631	216	20.5531	246	21.8401	199	22.1001	179
21.6711	207	22.0351	206	20.1761	220	20.5661	259	21.8531	199	22.1131	179
21.6841	203	22.0481	216	20.1891	222	20.5791	262	21.8661	199	22.1261	179
21.6971	209	22.0611	218	20.2021	226	20.5921	260	21.8791	198	22.1391	178
21.7101	210	22.0741	218	20.2151	226	20.6051	265	21.8921	198	22.1521	178
21.7231	217	22.0871	218	20.2281	224	20.6181	263	21.9051	198	22.1651	177
21.7361	218	22.1001	219	20.2411	225	20.6311	251	21.9181	198	22.1781	177
21.7491	221	22.1131	222	20.2541	232	20.6441	243	21.9311	198	22.1911	177
21.7621	220	22.1261	222	20.2671	233	20.6571	238	21.9441	198	22.2041	177
21.7751	208	22.1391	216	20.2801	239	20.6701	234	21.9571	199	22.2171	177
21.7881	210	22.1521	209	20.2931	227	20.6831	224	21.9701	199	22.2301	178
21.8011	211	22.1651	211	20.3061	226	20.6961	222	21.9831	199	22.2431	179
21.8141	209	22.1781	214	20.3191	211	20.7091	220	21.9961	199	22.2561	179
21.8271	209	22.1911	211	20.3321	217	20.7221	231	22.0091	201	22.2691	179
21.8401	210	22.2041	216	20.3451	214	20.7351	236	22.0221	202	22.2821	180
21.8531	209	22.2171	219	20.3581	213	20.7481	242	22.0351	202	22.2951	180
21.8661	206	22.2301	222	20.3711	215	20.7611	246	22.0481	203	22.3081	180
21.8791	203	22.2431	225	20.3841	219	20.7741	246	22.0611	203	22.3211	181
21.8921	205	22.2561	228	20.3971	219	20.7871	244	22.0741	203	22.3341	182
21.9051	202	22.2691	228	20.4101	216	20.8001	244	22.0871	204	22.3471	183
21.9181	199	22.2821	232	20.4231	219	20.8131	243	22.1001	204	22.3601	184
21.9311	202	22.2951	241	20.4361	220	20.8261	237	22.1131	204	22.3731	185
21.9441	202	22.3081	249	20.4491	218	20.8391	234	22.1261	205	22.3861	186
21.9571	204	22.3211	255	20.4621	217	20.8521	234	22.1391	205	22.3991	186
21.9701	206	22.3341	259	20.4751	215	20.8651	233	22.1521	205	22.4121	187
21.9831	208	22.3471	265	20.4881	217	20.8781	235	22.1651	205	22.4251	187
21.9961	210	22.3601	258	20.5011	216	20.8911	234	22.1781	206	22.4381	188
22.0091	212	22.3731	257	20.5141	214	20.9041	231	22.1911	206	22.4511	189
22.0221	213	22.3861	260	20.5271	212	20.9171	233	22.2041	206	22.4641	189
22.0351	215	22.3991	258	20.5401	212	20.9301	234	22.2171	206	22.4771	190
22.0481	208	22.4121	259	20.5531	217	20.9431	232	22.2301	205	22.4901	191
22.0611	208	22.4251	260	20.5661	217	20.9561	231	22.2431	205	22.5031	191
22.0741	206	22.4381	265	20.5791	213	20.9691	233	22.2561	204	22.5161	192
22.0871	205	22.4511	267	20.5921	214	20.9821	232	22.2691	204	22.5291	193
22.1001	205	22.4641	270	20.6051	215	20.9951	231	22.2821	205	22.5421	195
22.1131	203	22.4771	273	20.6181	218	21.0081	229	22.2951	206	22.5551	196
22.1261	203	22.4901	273	20.6311	219	21.0211	225	22.3081	206	22.5681	199
22.1391	204	22.5031	276	20.6441	220	21.0341	228	22.3211	206	22.5811	202
22.1521	205	22.5161	281	20.6571	223	21.0471	236	22.3341	205	22.5941	221
22.1651	210	22.5291	285	20.6701	221	21.0601	237	22.3471	206	22.6071	221
22.1781	209	22.5421	290	20.6831	230	21.0731	239	22.3601	207	22.6201	223
22.1911	212	22.5551	295	20.6961	233	21.0861	244	22.3731	208	22.6331	227
22.2041	213	22.5681	299	20.7091	234	21.0991	241	22.3861	209	22.6461	228
22.2171	210	22.5811	302	20.7221	230	21.1121	235	22.3991	210	22.6591	229
22.2301	209	22.5941	306	20.7351	235	21.1251	234	22.4121	211	22.6721	234
22.2431	207	22.6071	309	20.7481	242	21.1381	230	22.4251	212	22.6851	244
22.2561	217	22.6201	315	20.7611	233	21.1511	225	22.4381	213	22.6981	256
22.2691	227	22.6331	321	20.7741	234	21.1641	225	22.4511	212	22.7111	266
22.2821	229	22.6461	326	20.7871	241	21.1771	228	22.4641	213	22.7241	275
22.2951	236	22.6591	335	20.8001	238	21.1901	232	22.4771	214	22.7371	290
22.3081	240	22.6721	340	20.8131	235	21.2031	235	22.4901	215	22.7501	310
22.3211	241	22.6851	339	20.8261	225	21.2161	237	22.5031	217	22.7631	328
22.3341	238	22.6981	338	20.8391	226	21.2291	237	22.5161	218	22.7761	347
22.3471	230	22.7111	340	20.8521	218	21.2421	237	22.5291	220	22.7891	363
22.3601	228	22.7241	347	20.8651	215	21.2551	238	22.5421	221	22.8021	383
22.3731	230	22.7371	357	20.8781	215	21.2681	234	22.5551	223	22.8151	410
22.3861	230	22.7501	368	20.8911	216	21.2811	229	22.5681	226	22.8281	436
22.3991	235	22.7631	379	20.9041	213	21.2941	223	22.5811	229	22.8411	464
22.4121	233	22.7761	389	20.9171	214	21.3071	223	22.5941	232	22.8541	497
22.4251	240	22.7891	398	20.9301	208	21.3201	228	22.6071	234	22.8671	533
22.4381	245	22.8021	400	20.9431	208	21.3331	231	22.6201	236	22.8801	575
22.4511	248	22.8151	398	20.9561	218	21.3461	235	22.6331	239	22.8931	618
22.4641	252	22.8281	399	20.9691	222	21.3591	239	22.6461	243	22.9061	667
22.4771	252	22.8411	397	20.9821	219	21.3721	243	22.6591	246	22.9191	717
22.4901	251	22.8541	399	20.9951	215	21.3851	241	22.6721	250	22.9321	781
22.5031	247	22.8671	401	21.0081	208	21.3981	238	22.6851	255	22.9451	844
22.5161	242	22.8801	408	21.0211	206	21.4111	238	22.6981	265	22.9581	903
22.5291	240	22.8931	416	21.0341	207	21.4241	237	22.7111	267	22.9711	964
22.5421	240	22.9061	423	21.0471	207	21.4371	234	22.7241	275	22.9841	1015
22.5551	245	22.9191	435	21.0601	201	21.4501	233	22.7371	288	22.9971	1030
22.5681	250	22.9321	448	21.0731	201	21.4631	231	22.7501	300	23.0101	1051
22.5811	258	22.9451	464	21.0861	201	21.4761	232	22.7631	312	23.0231	1085
22.5941	267	22.9581	474	21.0991	202	21.4891	233	22.7761	324	23.0361	1120
22.6071	269	22.9711	481	21.1121	201	21.5021	232	22.7891	333	23.0491	1129
22.6201	268	22.9841	471	21.1251	199	21.5151	231	22.8021	342	23.0621	1127
22.6331	267	22.9971	458	21.1381	205	21.5281	230	22.8151	356	23.0751	1096
22.6461	267	23.0101	476	21.1511	211	21.5411	232	22.8281	373	23.0881	1037
22.6591	272	23.0231	485	21.1641	214	21.5541	231	22.8411	392	23.1011	981
22.6721	278	23.0361	475	21.1771	213	21.5671	229	22.8541	411	23.1141	944
22.6851	284	23.0491	460	21.1901	213	21.5801	230	22.8671	431	23.1271	887
22.6981	294	23.0621	464	21.2031	213	21.5931	229	22.8801	452	23.1401	832
22.7111	303	23.0751	482	21.2161	211	21.6061	229	22.8931	478	23.1531	774
22.7241	306	23.0881	487	21.2291	210	21.6191	228	22.9061	511	23.1661	711
22.7371	295	23.1011	476	21.2421	208	21.6321	229	22.9191	547	23.1791	653
22.7501	295	23.1141	469	21.2551	205	21.6451	230	22.9321	590	23.1921	592
22.7631	298	23.1271	481	21.2681	205	21.6581	233	22.9451	637	23.2051	543
22.7761	303	23.1401	499	21.2811	199	21.6711	238	22.9581	688	23.2181	493
22.7891	307	23.1531	480	21.2941	208	21.6841	240	22.9711	737	23.2311	457
22.8021	313	23.1661	464	21.3071	212	21.6971	243	22.9841	781	23.2441	421
22.8151	317	23.1791	475	21.3201	217	21.7101	245	22.9971	822	23.2571	393
22.8281	324	23.1921	497	21.3331	222	21.7231	238	23.0101	868	23.2701	362
22.8411	332	23.2051	466	21.3461	227	21.7361	237	23.0231	919	23.2831	336
22.8541	334	23.2181	446	21.3591	227	21.7491	235	23.0361	962	23.2961	328
22.8671	333	23.2311	437	21.3721	221	21.7621	235	23.0491	1033	23.3091	315
22.8801	338	23.2441	437	21.3851	215	21.7751	235	23.0621	1101	23.3221	297
22.8931	345	23.2571	434	21.3981	210	21.7881	240	23.0751	1162	23.3351	288
22.9061	355	23.2701	441	21.4111	211	21.8011	242	23.0881	1214	23.3481	275
22.9191	360	23.2831	441	21.4241	212	21.8141	241	23.1011	1271	23.3611	266
22.9321	362	23.2961	433	21.4371	212	21.8271	239	23.1141	1319	23.3741	254
22.9451	362	23.3091	424	21.4501	210	21.8401	235	23.1271	1384	23.3871	246
22.9581	365	23.3221	410	21.4631	208	21.8531	234	23.1401	1425	23.4001	232
22.9711	372	23.3351	405	21.4761	207	21.8661	235	23.1531	1415	23.4131	224
22.9841	379	23.3481	393	21.4891	205	21.8791	234	23.1661	1384	23.4261	220
22.9971	381	23.3611	386	21.5021	204	21.8921	233	23.1791	1371	23.4391	214
23.0101	390	23.3741	390	21.5151	205	21.9051	232	23.1921	1359	23.4521	206
23.0231	396	23.3871	392	21.5281	206	21.9181	228	23.2051	1323	23.4651	198
23.0361	407	23.4001	403	21.5411	208	21.9311	229	23.2181	1291	23.4781	188
23.0491	412	23.4131	399	21.5541	210	21.9441	231	23.2311	1204	23.4911	183
23.0621	417	23.4261	392	21.5671	211	21.9571	229	23.2441	1103	23.5041	183
23.0751	423	23.4391	377	21.5801	206	21.9701	229	23.2571	1039	23.5171	183
23.0881	427	23.4521	372	21.5931	209	21.9831	237	23.2701	990	23.5301	182
23.1011	442	23.4651	366	21.6061	206	21.9961	238	23.2831	927	23.5431	180
23.1141	461	23.4781	358	21.6191	206	22.0091	237	23.2961	864	23.5561	180
23.1271	463	23.4911	355	21.6321	207	22.0221	240	23.3091	806	23.5691	179
23.1401	457	23.5041	371	21.6451	208	22.0351	237	23.3221	733	23.5821	177
23.1531	472	23.5171	373	21.6581	206	22.0481	238	23.3351	673	23.5951	176
23.1661	506	23.5301	371	21.6711	207	22.0611	246	23.3481	618	23.6081	175
23.1791	533	23.5431	360	21.6841	205	22.0741	245	23.3611	562	23.6211	174
23.1921	525	23.5561	358	21.6971	202	22.0871	238	23.3741	520	23.6341	173
23.2051	501	23.5691	350	21.7101	198	22.1001	239	23.3871	482	23.6471	172
23.2181	488	23.5821	347	21.7231	193	22.1131	243	23.4001	461	23.6601	172
23.2311	480	23.5951	337	21.7361	192	22.1261	242	23.4131	437	23.6731	172
23.2441	479	23.6081	329	21.7491	192	22.1391	240	23.4261	419	23.6861	173
23.2571	455	23.6211	320	21.7621	195	22.1521	242	23.4391	399	23.6991	172
23.2701	458	23.6341	311	21.7751	197	22.1651	240	23.4521	380	23.7121	171
23.2831	446	23.6471	304	21.7881	200	22.1781	242	23.4651	369	23.7251	170
23.2961	459	23.6601	305	21.8011	206	22.1911	242	23.4781	348	23.7381	169
23.3091	440	23.6731	302	21.8141	211	22.2041	232	23.4911	332	23.7511	168
23.3221	417	23.6861	303	21.8271	212	22.2171	228	23.5041	320	23.7641	167
23.3351	406	23.6991	297	21.8401	209	22.2301	231	23.5171	315	23.7771	167
23.3481	392	23.7121	295	21.8531	207	22.2431	233	23.5301	309	23.7901	166
23.3611	385	23.7251	290	21.8661	203	22.2561	234	23.5431	305	23.8031	165
23.3741	372	23.7381	282	21.8791	200	22.2691	238	23.5561	302	23.8161	164
23.3871	374	23.7511	277	21.8921	187	22.2821	243	23.5691	299	23.8291	164
23.4001	372	23.7641	271	21.9051	192	22.2951	246	23.5821	293	23.8421	163
23.4131	371	23.7771	269	21.9181	211	22.3081	250	23.5951	281	23.8551	162
23.4261	369	23.7901	273	21.9311	212	22.3211	257	23.6081	265	23.8681	161
23.4391	364	23.8031	276	21.9441	214	22.3341	266	23.6211	250	23.8811	161
23.4521	360	23.8161	272	21.9571	214	22.3471	275	23.6341	237	23.8941	160
23.4651	351	23.8291	262	21.9701	208	22.3601	279	23.6471	235	23.9071	159
23.4781	342	23.8421	259	21.9831	200	22.3731	285	23.6601	234	23.9201	158
23.4911	334	23.8551	257	21.9961	196	22.3861	292	23.6731	232	23.9331	158
23.5041	321	23.8681	253	22.0091	199	22.3991	300	23.6861	230	23.9461	157
23.5171	320	23.8811	250	22.0221	204	22.4121	302	23.6991	227	23.9591	158
23.5301	317	23.8941	248	22.0351	204	22.4251	304	23.7121	225	23.9721	158
23.5431	310	23.9071	249	22.0481	204	22.4381	307	23.7251	224	23.9851	157
23.5561	307	23.9201	249	22.0611	207	22.4511	314	23.7381	221	23.9981	156
23.5691	299	23.9331	244	22.0741	209	22.4641	318	23.7511	219	24.0111	156
23.5821	292	23.9461	235	22.0871	210	22.4771	324	23.7641	217	24.0241	156
23.5951	288	23.9591	234	22.1001	212	22.4901	332	23.7771	216	24.0371	156
23.6081	283	23.9721	237	22.1131	214	22.5031	335	23.7901	215	24.0501	156
23.6211	277	23.9851	238	22.1261	222	22.5161	342	23.8031	212	24.0631	155
23.6341	273	23.9981	237	22.1391	225	22.5291	350	23.8161	211	24.0761	155
23.6471	269	24.0111	238	22.1521	226	22.5421	360	23.8291	210	24.0891	154
23.6601	265	24.0241	238	22.1651	226	22.5551	369	23.8421	208	24.1021	155
23.6731	271	24.0371	234	22.1781	222	22.5681	379	23.8551	207	24.1151	155
23.6861	267	24.0501	227	22.1911	219	22.5811	389	23.8681	205	24.1281	155
23.6991	263	24.0631	221	22.2041	220	22.5941	400	23.8811	204	24.1411	156
23.7121	260	24.0761	217	22.2171	221	22.6071	414	23.8941	203	24.1541	155
23.7251	256	24.0891	219	22.2301	219	22.6201	427	23.9071	203	24.1671	155
23.7381	253	24.1021	219	22.2431	218	22.6331	434	23.9201	202	24.1801	154
23.7511	250	24.1151	217	22.2561	219	22.6461	442	23.9331	201	24.1931	153
23.7641	246	24.1281	218	22.2691	219	22.6591	453	23.9461	201	24.2061	153
23.7771	245	24.1411	218	22.2821	219	22.6721	461	23.9591	200	24.2191	153
23.7901	243	24.1541	216	22.2951	220	22.6851	463	23.9721	200	24.2321	153
23.8031	241	24.1671	212	22.3081	219	22.6981	465	23.9851	198	24.2451	154
23.8161	238	24.1801	209	22.3211	220	22.7111	474	23.9981	196	24.2581	153
23.8291	236	24.1931	205	22.3341	221	22.7241	492	24.0111	195	24.2711	153
23.8421	234	24.2061	201	22.3471	220	22.7371	510	24.0241	194	24.2841	154
23.8551	232	24.2191	198	22.3601	221	22.7501	526	24.0371	193	24.2971	154
23.8681	230	24.2321	193	22.3731	227	22.7631	541	24.0501	193	24.3101	154
23.8811	228	24.2451	188	22.3861	232	22.7761	560	24.0631	192	24.3231	154
23.8941	227	24.2581	186	22.3991	233	22.7891	580	24.0761	192	24.3361	153
23.9071	225	24.2711	185	22.4121	237	22.8021	594	24.0891	192	24.3491	152
23.9201	223	24.2841	186	22.4251	244	22.8151	604	24.1021	190	24.3621	152
23.9331	221	24.2971	188	22.4381	249	22.8281	613	24.1151	188	24.3751	152
23.9461	220	24.3101	188	22.4511	253	22.8411	636	24.1281	186	24.3881	152
23.9591	218	24.3231	190	22.4641	255	22.8541	645	24.1411	186	24.4011	153
23.9721	216	24.3361	193	22.4771	258	22.8671	650	24.1541	186	24.4141	153
23.9851	214	24.3491	195	22.4901	267	22.8801	667	24.1671	186	24.4271	153
23.9981	213	24.3621	188	22.5031	274	22.8931	699	24.1801	185	24.4401	153
24.0111	202	24.3751	183	22.5161	279	22.9061	716	24.1931	184	24.4531	152
24.0241	205	24.3881	184	22.5291	283	22.9191	712	24.2061	183	24.4661	153
24.0371	210	24.4011	186	22.5421	282	22.9321	713	24.2191	184	24.4791	152
24.0501	211	24.4141	186	22.5551	284	22.9451	740	24.2321	184	24.4921	152
24.0631	210	24.4271	187	22.5681	281	22.9581	755	24.2451	184	24.5051	152
24.0761	207	24.4401	188	22.5811	283	22.9711	759	24.2581	185	24.5181	151
24.0891	208	24.4531	194	22.5941	289	22.9841	743	24.2711	184	24.5311	150
24.1021	209	24.4661	200	22.6071	291	22.9971	757	24.2841	184	24.5441	150
24.1151	207	24.4791	198	22.6201	295	23.0101	775	24.2971	183	24.5571	151
24.1281	204	24.4921	190	22.6331	301	23.0231	793	24.3101	184	24.5701	150
24.1411	203	24.5051	187	22.6461	303	23.0361	780	24.3231	183	24.5831	150
24.1541	204	24.5181	187	22.6591	305	23.0491	788	24.3361	183	24.5961	150
24.1671	204	24.5311	184	22.6721	308	23.0621	786	24.3491	183	24.6091	149
24.1801	203	24.5441	182	22.6851	309	23.0751	787	24.3621	183	24.6221	149
24.1931	201	24.5571	183	22.6981	314	23.0881	773	24.3751	183	24.6351	148
24.2061	199	24.5701	187	22.7111	323	23.1011	765	24.3881	182	24.6481	148
24.2191	198	24.5831	192	22.7241	328	23.1141	767	24.4011	182	24.6611	148
24.2321	198	24.5961	195	22.7371	329	23.1271	765	24.4141	181	24.6741	148
24.2451	199	24.6091	193	22.7501	334	23.1401	745	24.4271	180	24.6871	147
24.2581	201	24.6221	191	22.7631	338	23.1531	725	24.4401	180	24.7001	147
24.2711	205	24.6351	188	22.7761	341	23.1661	747	24.4531	179	24.7131	147
24.2841	207	24.6481	183	22.7891	344	23.1791	774	24.4661	179	24.7261	147
24.2971	209	24.6611	180	22.8021	343	23.1921	785	24.4791	178	24.7391	146
24.3101	214	24.6741	182	22.8151	344	23.2051	780	24.4921	177	24.7521	146
24.3231	214	24.6871	185	22.8281	349	23.2181	768	24.5051	177	24.7651	145
24.3361	210	24.7001	191	22.8411	341	23.2311	717	24.5181	175	24.7781	145
24.3491	205	24.7131	193	22.8541	353	23.2441	685	24.5311	174	24.7911	144
24.3621	199	24.7261	195	22.8671	366	23.2571	698	24.5441	174	24.8041	143
24.3751	195	24.7391	200	22.8801	384	23.2701	702	24.5571	174	24.8171	142
24.3881	195	24.7521	202	22.8931	376	23.2831	675	24.5701	174	24.8301	141
24.4011	195	24.7651	201	22.9061	378	23.2961	645	24.5831	174	24.8431	141
24.4141	197	24.7781	195	22.9191	371	23.3091	628	24.5961	173	24.8561	142
24.4271	199	24.7911	187	22.9321	369	23.3221	619	24.6091	173	24.8691	142
24.4401	203	24.8041	186	22.9451	377	23.3351	610	24.6221	173	24.8821	142
24.4531	204	24.8171	188	22.9581	396	23.3481	603	24.6351	171	24.8951	142
24.4661	203	24.8301	190	22.9711	406	23.3611	590	24.6481	171	24.9081	141
24.4791	201	24.8431	191	22.9841	414	23.3741	580	24.6611	172	24.9211	141
24.4921	194	24.8561	193	22.9971	397	23.3871	568	24.6741	172	24.9341	142
24.5051	191	24.8691	201	23.0101	377	23.4001	560	24.6871	172	24.9471	142
24.5181	191	24.8821	194	23.0231	375	23.4131	552	24.7001	172	24.9601	142
24.5311	195	24.8951	194	23.0361	374	23.4261	541	24.7131	172	24.9731	143
24.5441	197	24.9081	190	23.0491	386	23.4391	534	24.7261	171	24.9861	143
24.5571	205	24.9211	187	23.0621	403	23.4521	524	24.7391	171	24.9991	144
24.5701	204	24.9341	190	23.0751	422	23.4651	510	24.7521	171	25.0121	144
24.5831	206	24.9471	195	23.0881	416	23.4781	493	24.7651	170	25.0251	144
24.5961	205	24.9601	193	23.1011	402	23.4911	474	24.7781	171	25.0381	144
24.6091	205	24.9731	194	23.1141	404	23.5041	456	24.7911	172	25.0511	145
24.6221	204	24.9861	193	23.1271	401	23.5171	443	24.8041	172	25.0641	144
24.6351	200	24.9991	187	23.1401	393	23.5301	433	24.8171	171	25.0771	145
24.6481	194	25.0121	185	23.1531	385	23.5431	419	24.8301	173	25.0901	146
24.6611	191	25.0251	179	23.1661	384	23.5561	410	24.8431	174	25.1031	145
24.6741	189	25.0381	176	23.1791	377	23.5691	397	24.8561	174	25.1161	146
24.6871	189	25.0511	175	23.1921	384	23.5821	386	24.8691	175	25.1291	146
24.7001	186	25.0641	179	23.2051	383	23.5951	370	24.8821	175	25.1421	147
24.7131	188	25.0771	187	23.2181	377	23.6081	349	24.8951	175	25.1551	147
24.7261	188	25.0901	189	23.2311	376	23.6211	335	24.9081	176	25.1681	147
24.7391	186	25.1031	195	23.2441	377	23.6341	329	24.9211	176	25.1811	148
24.7521	186	25.1161	199	23.2571	377	23.6471	329	24.9341	176	25.1941	148
24.7651	185	25.1291	196	23.2701	379	23.6601	325	24.9471	176	25.2071	148
24.7781	185	25.1421	193	23.2831	378	23.6731	322	24.9601	177	25.2201	148
24.7911	187	25.1551	190	23.2961	369	23.6861	319	24.9731	177	25.2331	148
24.8041	190	25.1681	187	23.3091	354	23.6991	312	24.9861	177	25.2461	149
24.8171	192	25.1811	184	23.3221	343	23.7121	308	24.9991	177	25.2591	149
24.8301	194	25.1941	187	23.3351	370	23.7251	301	25.0121	177	25.2721	149
24.8431	196	25.2071	187	23.3481	358	23.7381	295	25.0251	177	25.2851	149
24.8561	194	25.2201	185	23.3611	349	23.7511	287	25.0381	176	25.2981	150
24.8691	188	25.2331	189	23.3741	344	23.7641	283	25.0511	175	25.3111	150
24.8821	186	25.2461	191	23.3871	352	23.7771	281	25.0641	175	25.3241	151
24.8951	186	25.2591	188	23.4001	341	23.7901	273	25.0771	174	25.3371	152
24.9081	185	25.2721	187	23.4131	335	23.8031	266	25.0901	173	25.3501	152
24.9211	180	25.2851	188	23.4261	329	23.8161	262	25.1031	173	25.3631	152
24.9341	178	25.2981	187	23.4391	316	23.8291	257	25.1161	172	25.3761	153
24.9471	179	25.3111	188	23.4521	307	23.8421	254	25.1291	171	25.3891	153
24.9601	180	25.3241	194	23.4651	296	23.8551	251	25.1421	171	25.4021	152
24.9731	181	25.3371	197	23.4781	292	23.8681	248	25.1551	171	25.4151	151
24.9861	182	25.3501	196	23.4911	294	23.8811	246	25.1681	170	25.4281	151
24.9991	182	25.3631	208	23.5041	294	23.8941	244	25.1811	169	25.4411	154
25.0121	185	25.3761	199	23.5171	294	23.9071	242	25.1941	170	25.4541	157
25.0251	188	25.3891	189	23.5301	293	23.9201	241	25.2071	170	25.4671	157
25.0381	190	25.4021	186	23.5431	295	23.9331	239	25.2201	169	25.4801	157
25.0511	188	25.4151	196	23.5561	289	23.9461	234	25.2331	167	25.4931	159
25.0641	189	25.4281	197	23.5691	289	23.9591	233	25.2461	167	25.5061	163
25.0771	191	25.4411	200	23.5821	285	23.9721	231	25.2591	167	25.5191	167
25.0901	189	25.4541	206	23.5951	275	23.9851	225	25.2721	168	25.5321	170
25.1031	187	25.4671	207	23.6081	268	23.9981	222	25.2851	168	25.5451	170
25.1161	182	25.4801	204	23.6211	262	24.0111	225	25.2981	168	25.5581	174
25.1291	177	25.4931	199	23.6341	253	24.0241	229	25.3111	168	25.5711	180
25.1421	178	25.5061	194	23.6471	250	24.0371	232	25.3241	169	25.5841	183
25.1551	180	25.5191	188	23.6601	249	24.0501	237	25.3371	169	25.5971	183
25.1681	180	25.5321	183	23.6731	247	24.0631	239	25.3501	170	25.6101	187
25.1811	181	25.5451	182	23.6861	246	24.0761	238	25.3631	170	25.6231	192
25.1941	183	25.5581	184	23.6991	247	24.0891	236	25.3761	170	25.6361	196
25.2071	185	25.5711	189	23.7121	247	24.1021	233	25.3891	171	25.6491	197
25.2201	187	25.5841	194	23.7251	245	24.1151	230	25.4021	171	25.6621	197
25.2331	189	25.5971	201	23.7381	242	24.1281	229	25.4151	172	25.6751	203
25.2461	189	25.6101	209	23.7511	239	24.1411	229	25.4281	173	25.6881	210
25.2591	191	25.6231	212	23.7641	237	24.1541	229	25.4411	174	25.7011	216
25.2721	192	25.6361	212	23.7771	232	24.1671	223	25.4541	175	25.7141	225
25.2851	193	25.6491	206	23.7901	225	24.1801	222	25.4671	177	25.7271	228
25.2981	195	25.6621	201	23.8031	221	24.1931	223	25.4801	179	25.7401	236
25.3111	193	25.6751	200	23.8161	222	24.2061	223	25.4931	180	25.7531	246
25.3241	190	25.6881	199	23.8291	225	24.2191	222	25.5061	187	25.7661	245
25.3371	190	25.7011	201	23.8421	227	24.2321	220	25.5191	188	25.7791	257
25.3501	191	25.7141	201	23.8551	227	24.2451	225	25.5321	190	25.7921	270
25.3631	190	25.7271	208	23.8681	226	24.2581	230	25.5451	191	25.8051	274
25.3761	187	25.7401	212	23.8811	225	24.2711	236	25.5581	189	25.8181	272
25.3891	184	25.7531	203	23.8941	221	24.2841	237	25.5711	190	25.8311	263
25.4021	181	25.7661	203	23.9071	216	24.2971	235	25.5841	192	25.8441	251
25.4151	179	25.7791	204	23.9201	210	24.3101	239	25.5971	193	25.8571	244
25.4281	178	25.7921	203	23.9331	206	24.3231	229	25.6101	190	25.8701	243
25.4411	178	25.8051	206	23.9461	207	24.3361	223	25.6231	190	25.8831	238
25.4541	181	25.8181	207	23.9591	207	24.3491	219	25.6361	196	25.8961	235
25.4671	185	25.8311	210	23.9721	204	24.3621	215	25.6491	200	25.9091	226
25.4801	188	25.8441	213	23.9851	199	24.3751	214	25.6621	207	25.9221	220
25.4931	190	25.8571	210	23.9981	195	24.3881	215	25.6751	211	25.9351	212
25.5061	189	25.8701	204	24.0111	194	24.4011	216	25.6881	211	25.9481	205
25.5191	188	25.8831	197	24.0241	194	24.4141	214	25.7011	219	25.9611	204
25.5321	187	25.8961	201	24.0371	194	24.4271	212	25.7141	224	25.9741	199
25.5451	183	25.9091	203	24.0501	194	24.4401	208	25.7271	230	25.9871	195
25.5581	178	25.9221	202	24.0631	194	24.4531	205	25.7401	234	26.0001	197
25.5711	183	25.9351	208	24.0761	193	24.4661	202	25.7531	234	26.0131	193
25.5841	186	25.9481	209	24.0891	192	24.4791	205	25.7661	237	26.0261	185
25.5971	187	25.9611	212	24.1021	192	24.4921	204	25.7791	243	26.0391	179
25.6101	188	25.9741	213	24.1151	191	24.5051	203	25.7921	248	26.0521	176
25.6231	189	25.9871	210	24.1281	191	24.5181	205	25.8051	255	26.0651	172
25.6361	189	26.0001	207	24.1411	192	24.5311	206	25.8181	262	26.0781	172
25.6491	186	26.0131	207	24.1541	192	24.5441	208	25.8311	276	26.0911	171
25.6621	186	26.0261	205	24.1671	191	24.5571	210	25.8441	284	26.1041	169
25.6751	186	26.0391	213	24.1801	190	24.5701	208	25.8571	300	26.1171	165
25.6881	188	26.0521	219	24.1931	189	24.5831	211	25.8701	303	26.1301	159
25.7011	191	26.0651	223	24.2061	189	24.5961	213	25.8831	312	26.1431	151
25.7141	194	26.0781	220	24.2191	188	24.6091	216	25.8961	306	26.1561	149
25.7271	195	26.0911	214	24.2321	187	24.6221	216	25.9091	307	26.1691	148
25.7401	194	26.1041	206	24.2451	189	24.6351	216	25.9221	304	26.1821	150
25.7531	197	26.1171	204	24.2581	190	24.6481	211	25.9351	303	26.1951	153
25.7661	201	26.1301	198	24.2711	189	24.6611	210	25.9481	295	26.2081	152
25.7791	200	26.1431	196	24.2841	188	24.6741	209	25.9611	293	26.2211	148
25.7921	206	26.1561	197	24.2971	187	24.6871	207	25.9741	287	26.2341	145
25.8051	205	26.1691	201	24.3101	183	24.7001	205	25.9871	294	26.2471	143
25.8181	202	26.1821	204	24.3231	182	24.7131	207	26.0001	291	26.2601	142
25.8311	203	26.1951	202	24.3361	181	24.7261	209	26.0131	284	26.2731	141
25.8441	203	26.2081	199	24.3491	174	24.7391	211	26.0261	272	26.2861	140
25.8571	198	26.2211	196	24.3621	176	24.7521	219	26.0391	262	26.2991	138
25.8701	194	26.2341	198	24.3751	181	24.7651	221	26.0521	249	26.3121	137
25.8831	194	26.2471	195	24.3881	186	24.7781	216	26.0651	235	26.3251	136
25.8961	193	26.2601	187	24.4011	198	24.7911	218	26.0781	226	26.3381	136
25.9091	194	26.2731	185	24.4141	201	24.8041	219	26.0911	222	26.3511	135
25.9221	198	26.2861	190	24.4271	203	24.8171	216	26.1041	220	26.3641	134
25.9351	197	26.2991	194	24.4401	203	24.8301	215	26.1171	218	26.3771	134
25.9481	200	26.3121	196	24.4531	200	24.8431	210	26.1301	216	26.3901	134
25.9611	208	26.3251	196	24.4661	191	24.8561	208	26.1431	211	26.4031	133
25.9741	206	26.3381	197	24.4791	181	24.8691	207	26.1561	210	26.4161	133
25.9871	205	26.3511	193	24.4921	175	24.8821	210	26.1691	206	26.4291	133
26.0001	198	26.3641	190	24.5051	172	24.8951	212	26.1821	200	26.4421	133
26.0131	197	26.3771	187	24.5181	171	24.9081	214	26.1951	193	26.4551	133
26.0261	194	26.3901	184	24.5311	166	24.9211	215	26.2081	191	26.4681	133
26.0391	198	26.4031	186	24.5441	168	24.9341	210	26.2211	192	26.4811	133
26.0521	199	26.4161	189	24.5571	173	24.9471	206	26.2341	185	26.4941	133
26.0651	200	26.4291	189	24.5701	181	24.9601	202	26.2471	180	26.5071	133
26.0781	199	26.4421	191	24.5831	181	24.9731	200	26.2601	180	26.5201	132
26.0911	198	26.4551	197	24.5961	183	24.9861	200	26.2731	180	26.5331	133
26.1041	196	26.4681	196	24.6091	182	24.9991	199	26.2861	182	26.5461	134
26.1171	194	26.4811	192	24.6221	181	25.0121	198	26.2991	180	26.5591	134
26.1301	191	26.4941	192	24.6351	182	25.0251	201	26.3121	180	26.5721	134
26.1431	192	26.5071	197	24.6481	181	25.0381	203	26.3251	179	26.5851	134
26.1561	191	26.5201	196	24.6611	176	25.0511	202	26.3381	185	26.5981	134
26.1691	193	26.5331	198	24.6741	177	25.0641	199	26.3511	175	26.6111	133
26.1821	191	26.5461	219	24.6871	176	25.0771	200	26.3641	175	26.6241	133
26.1951	191	26.5591	230	24.7001	179	25.0901	200	26.3771	175	26.6371	133
26.2081	190	26.5721	224	24.7131	176	25.1031	206	26.3901	175	26.6501	133
26.2211	190	26.5851	215	24.7261	178	25.1161	210	26.4031	174	26.6631	132
26.2341	190	26.5981	216	24.7391	179	25.1291	211	26.4161	173	26.6761	132
26.2471	188	26.6111	217	24.7521	186	25.1421	209	26.4291	172	26.6891	132
26.2601	188	26.6241	202	24.7651	189	25.1551	211	26.4421	171	26.7021	132
26.2731	186	26.6371	200	24.7781	189	25.1681	213	26.4551	170	26.7151	132
26.2861	184	26.6501	198	24.7911	184	25.1811	212	26.4681	169	26.7281	131
26.2991	183	26.6631	195	24.8041	183	25.1941	211	26.4811	169	26.7411	131
26.3121	182	26.6761	191	24.8171	180	25.2071	209	26.4941	167	26.7541	131
26.3251	186	26.6891	188	24.8301	180	25.2201	207	26.5071	166	26.7671	131
26.3381	191	26.7021	183	24.8431	177	25.2331	209	26.5201	166	26.7801	131
26.3511	194	26.7151	175	24.8561	176	25.2461	210	26.5331	166	26.7931	130
26.3641	193	26.7281	172	24.8691	176	25.2591	207	26.5461	166	26.8061	130
26.3771	191	26.7411	173	24.8821	180	25.2721	208	26.5591	164	26.8191	130
26.3901	189	26.7541	175	24.8951	179	25.2851	213	26.5721	164	26.8321	130
26.4031	184	26.7671	177	24.9081	174	25.2981	217	26.5851	163	26.8451	129
26.4161	179	26.7801	179	24.9211	169	25.3111	219	26.5981	163	26.8581	129
26.4291	174	26.7931	179	24.9341	168	25.3241	221	26.6111	163	26.8711	128
26.4421	172	26.8061	180	24.9471	169	25.3371	221	26.6241	162	26.8841	128
26.4551	173	26.8191	175	24.9601	170	25.3501	218	26.6371	162	26.8971	128
26.4681	178	26.8321	173	24.9731	174	25.3631	216	26.6501	161	26.9101	127
26.4811	177	26.8451	173	24.9861	179	25.3761	217	26.6631	161	26.9231	127
26.4941	175	26.8581	174	24.9991	181	25.3891	219	26.6761	160	26.9361	126
26.5071	176	26.8711	177	25.0121	183	25.4021	217	26.6891	160	26.9491	127
26.5201	175	26.8841	178	25.0251	182	25.4151	216	26.7021	160	26.9621	126
26.5331	175	26.8971	180	25.0381	176	25.4281	218	26.7151	160	26.9751	126
26.5461	176	26.9101	179	25.0511	169	25.4411	221	26.7281	160	26.9881	126
26.5591	180	26.9231	178	25.0641	164	25.4541	225	26.7411	159	27.0011	127
26.5721	186	26.9361	177	25.0771	160	25.4671	231	26.7541	159	27.0141	127
26.5851	194	26.9491	172	25.0901	158	25.4801	232	26.7671	159	27.0271	128
26.5981	201	26.9621	177	25.1031	161	25.4931	230	26.7801	158	27.0401	128
26.6111	205	26.9751	178	25.1161	168	25.5061	230	26.7931	158	27.0531	128
26.6241	203	26.9881	176	25.1291	172	25.5191	231	26.8061	158	27.0661	129
26.6371	195	27.0011	177	25.1421	177	25.5321	230	26.8191	158	27.0791	129
26.6501	197	27.0141	173	25.1551	181	25.5451	231	26.8321	159	27.0921	129
26.6631	193	27.0271	175	25.1681	180	25.5581	239	26.8451	159	27.1051	130
26.6761	196	27.0401	179	25.1811	178	25.5711	250	26.8581	160	27.1181	130
26.6891	196	27.0531	181	25.1941	177	25.5841	258	26.8711	160	27.1311	130
26.7021	198	27.0661	181	25.2071	176	25.5971	264	26.8841	160	27.1441	130
26.7151	194	27.0791	179	25.2201	174	25.6101	262	26.8971	161	27.1571	129
26.7281	184	27.0921	180	25.2331	174	25.6231	255	26.9101	160	27.1701	129
26.7411	180	27.1051	178	25.2461	176	25.6361	248	26.9231	160	27.1831	130
26.7541	180	27.1181	174	25.2591	177	25.6491	241	26.9361	160	27.1961	129
26.7671	184	27.1311	171	25.2721	177	25.6621	238	26.9491	160	27.2091	129
26.7801	189	27.1441	169	25.2851	178	25.6751	239	26.9621	159	27.2221	129
26.7931	191	27.1571	174	25.2981	175	25.6881	247	26.9751	159	27.2351	129
26.8061	194	27.1701	177	25.3111	173	25.7011	256	26.9881	159	27.2481	128
26.8191	195	27.1831	176	25.3241	172	25.7141	266	27.0011	159	27.2611	128
26.8321	192	27.1961	176	25.3371	172	25.7271	265	27.0141	159	27.2741	127
26.8451	189	27.2091	172	25.3501	174	25.7401	262	27.0271	158	27.2871	127
26.8581	185	27.2221	172	25.3631	177	25.7531	261	27.0401	158	27.3001	126
26.8711	180	27.2351	173	25.3761	179	25.7661	262	27.0531	158	27.3131	127
26.8841	175	27.2481	168	25.3891	179	25.7791	259	27.0661	156	27.3261	127
26.8971	174	27.2611	170	25.4021	180	25.7921	260	27.0791	156	27.3391	127
26.9101	175	27.2741	172	25.4151	180	25.8051	259	27.0921	156	27.3521	127
26.9231	172	27.2871	171	25.4281	177	25.8181	264	27.1051	156	27.3651	126
26.9361	173	27.3001	177	25.4411	175	25.8311	265	27.1181	155	27.3781	126
26.9491	178	27.3131	177	25.4541	174	25.8441	259	27.1311	155	27.3911	126
26.9621	182	27.3261	181	25.4671	175	25.8571	254	27.1441	155	27.4041	124
26.9751	185	27.3391	170	25.4801	176	25.8701	250	27.1571	155	27.4171	123
26.9881	188	27.3521	173	25.4931	179	25.8831	249	27.1701	155	27.4301	123
27.0011	187	27.3651	175	25.5061	184	25.8961	255	27.1831	156	27.4431	123
27.0141	185	27.3781	172	25.5191	187	25.9091	251	27.1961	156	27.4561	123
27.0271	186	27.3911	177	25.5321	190	25.9221	250	27.2091	156	27.4691	123
27.0401	183	27.4041	176	25.5451	194	25.9351	253	27.2221	155	27.4821	122
27.0531	180	27.4171	175	25.5581	191	25.9481	249	27.2351	156	27.4951	121
27.0661	183	27.4301	175	25.5711	190	25.9611	254	27.2481	156	27.5081	121
27.0791	181	27.4431	165	25.5841	189	25.9741	256	27.2611	155	27.5211	121
27.0921	186	27.4561	157	25.5971	181	25.9871	257	27.2741	155	27.5341	121
27.1051	181	27.4691	153	25.6101	183	26.0001	258	27.2871	154	27.5471	120
27.1181	182	27.4821	155	25.6231	186	26.0131	257	27.3001	154	27.5601	120
27.1311	180	27.4951	156	25.6361	189	26.0261	253	27.3131	153	27.5731	120
27.1441	182	27.5081	160	25.6491	192	26.0391	245	27.3261	153	27.5861	120
27.1571	187	27.5211	166	25.6621	191	26.0521	240	27.3391	153	27.5991	120
27.1701	187	27.5341	168	25.6751	187	26.0651	237	27.3521	153	27.6121	120
27.1831	187	27.5471	174	25.6881	183	26.0781	227	27.3651	153	27.6251	120
27.1961	185	27.5601	181	25.7011	178	26.0911	222	27.3781	153	27.6381	121
27.2091	179	27.5731	175	25.7141	178	26.1041	222	27.3911	153	27.6511	122
27.2221	178	27.5861	172	25.7271	176	26.1171	222	27.4041	154	27.6641	122
27.2351	175	27.5991	170	25.7401	175	26.1301	223	27.4171	154	27.6771	122
27.2481	176	27.6121	168	25.7531	179	26.1431	227	27.4301	153	27.6901	121
27.2611	176	27.6251	164	25.7661	184	26.1561	228	27.4431	153	27.7031	121
27.2741	181	27.6381	162	25.7791	188	26.1691	233	27.4561	153	27.7161	121
27.2871	182	27.6511	158	25.7921	194	26.1821	236	27.4691	153	27.7291	121
27.3001	182	27.6641	156	25.8051	194	26.1951	231	27.4821	152	27.7421	121
27.3131	181	27.6771	159	25.8181	195	26.2081	221	27.4951	152	27.7551	121
27.3261	178	27.6901	157	25.8311	191	26.2211	216	27.5081	152	27.7681	121
27.3391	174	27.7031	154	25.8441	194	26.2341	212	27.5211	151	27.7811	121
27.3521	170	27.7161	156	25.8571	187	26.2471	206	27.5341	151	27.7941	121
27.3651	169	27.7291	157	25.8701	183	26.2601	206	27.5471	150	27.8071	121
27.3781	170	27.7421	160	25.8831	178	26.2731	205	27.5601	149	27.8201	121
27.3911	168	27.7551	161	25.8961	193	26.2861	211	27.5731	149	27.8331	122
27.4041	171	27.7681	163	25.9091	200	26.2991	215	27.5861	148	27.8461	121
27.4171	172	27.7811	163	25.9221	203	26.3121	218	27.5991	147	27.8591	121
27.4301	171	27.7941	165	25.9351	205	26.3251	213	27.6121	147	27.8721	122
27.4431	172	27.8071	169	25.9481	200	26.3381	210	27.6251	147	27.8851	121
27.4561	174	27.8201	167	25.9611	200	26.3511	209	27.6381	147	27.8981	121
27.4691	176	27.8331	171	25.9741	197	26.3641	202	27.6511	145	27.9111	122
27.4821	175	27.8461	169	25.9871	190	26.3771	198	27.6641	145	27.9241	122
27.4951	175	27.8591	170	26.0001	190	26.3901	194	27.6771	145	27.9371	123
27.5081	173	27.8721	173	26.0131	188	26.4031	190	27.6901	145	27.9501	123
27.5211	172	27.8851	172	26.0261	186	26.4161	192	27.7031	145	27.9631	123
27.5341	174	27.8981	166	26.0391	189	26.4291	193	27.7161	146	27.9761	123
27.5471	172	27.9111	164	26.0521	188	26.4421	195	27.7291	147	27.9891	122
27.5601	169	27.9241	165	26.0651	190	26.4551	198	27.7421	147	28.0021	122
27.5731	173	27.9371	167	26.0781	186	26.4681	202	27.7551	147	28.0151	122
27.5861	173	27.9501	163	26.0911	188	26.4811	204	27.7681	147	28.0281	122
27.5991	174	27.9631	161	26.1041	188	26.4941	203	27.7811	147	28.0411	122
27.6121	173	27.9761	163	26.1171	185	26.5071	202	27.7941	147	28.0541	121
27.6251	171	27.9891	162	26.1301	187	26.5201	203	27.8071	147	28.0671	122
27.6381	170	28.0021	158	26.1431	186	26.5331	196	27.8201	148	28.0801	123
27.6511	172	28.0151	156	26.1561	182	26.5461	201	27.8331	148	28.0931	123
27.6641	169	28.0281	155	26.1691	180	26.5591	200	27.8461	148	28.1061	122
27.6771	169	28.0411	155	26.1821	179	26.5721	197	27.8591	148	28.1191	121
27.6901	168	28.0541	158	26.1951	184	26.5851	200	27.8721	148	28.1321	121
27.7031	167	28.0671	158	26.2081	185	26.5981	201	27.8851	148	28.1451	120
27.7161	163	28.0801	156	26.2211	186	26.6111	198	27.8981	147	28.1581	120
27.7291	158	28.0931	159	26.2341	180	26.6241	196	27.9111	148	28.1711	120
27.7421	154	28.1061	163	26.2471	177	26.6371	195	27.9241	148	28.1841	120
27.7551	154	28.1191	166	26.2601	178	26.6501	193	27.9371	149	28.1971	120
27.7681	161	28.1321	169	26.2731	179	26.6631	188	27.9501	149	28.2101	120
27.7811	169	28.1451	172	26.2861	175	26.6761	183	27.9631	149	28.2231	120
27.7941	174	28.1581	172	26.2991	175	26.6891	180	27.9761	149	28.2361	120
27.8071	180	28.1711	170	26.3121	173	26.7021	181	27.9891	150	28.2491	120
27.8201	186	28.1841	167	26.3251	173	26.7151	183	28.0021	150	28.2621	120
27.8331	188	28.1971	163	26.3381	172	26.7281	184	28.0151	150	28.2751	120
27.8461	182	28.2101	160	26.3511	171	26.7411	186	28.0281	150	28.2881	120
27.8591	181	28.2231	159	26.3641	167	26.7541	189	28.0411	150	28.3011	120
27.8721	177	28.2361	160	26.3771	166	26.7671	189	28.0541	149	28.3141	120
27.8851	176	28.2491	163	26.3901	166	26.7801	189	28.0671	148	28.3271	120
27.8981	173	28.2621	165	26.4031	163	26.7931	190	28.0801	148	28.3401	120
27.9111	165	28.2751	166	26.4161	163	26.8061	191	28.0931	147	28.3531	120
27.9241	161	28.2881	166	26.4291	164	26.8191	193	28.1061	147	28.3661	120
27.9371	159	28.3011	165	26.4421	161	26.8321	196	28.1191	147	28.3791	120
27.9501	166	28.3141	165	26.4551	158	26.8451	194	28.1321	147	28.3921	119
27.9631	168	28.3271	164	26.4681	157	26.8581	190	28.1451	147	28.4051	119
27.9761	167	28.3401	162	26.4811	158	26.8711	189	28.1581	147	28.4181	119
27.9891	164	28.3531	165	26.4941	161	26.8841	187	28.1711	147	28.4311	119
28.0021	162	28.3661	167	26.5071	162	26.8971	183	28.1841	147	28.4441	119
28.0151	159	28.3791	167	26.5201	163	26.9101	184	28.1971	146	28.4571	119
28.0281	155	28.3921	170	26.5331	163	26.9231	183	28.2101	146	28.4701	125
28.0411	154	28.4051	167	26.5461	169	26.9361	184	28.2231	146	28.4831	123
28.0541	154	28.4181	170	26.5591	176	26.9491	182	28.2361	145	28.4961	119
28.0671	155	28.4311	167	26.5721	181	26.9621	176	28.2491	145	28.5091	118
28.0801	154	28.4441	171	26.5851	181	26.9751	175	28.2621	145	28.5221	118
28.0931	155	28.4571	172	26.5981	184	26.9881	175	28.2751	145	28.5351	117
28.1061	157	28.4701	172	26.6111	187	27.0011	176	28.2881	145	28.5481	120
28.1191	160	28.4831	175	26.6241	179	27.0141	179	28.3011	145	28.5611	120
28.1321	165	28.4961	172	26.6371	177	27.0271	180	28.3141	145	28.5741	121
28.1451	172	28.5091	168	26.6501	178	27.0401	179	28.3271	146	28.5871	121
28.1581	176	28.5221	166	26.6631	178	27.0531	179	28.3401	145	28.6001	118
28.1711	183	28.5351	163	26.6761	173	27.0661	179	28.3531	146	28.6131	114
28.1841	175	28.5481	159	26.6891	167	27.0791	176	28.3661	146	28.6261	112
28.1971	170	28.5611	154	26.7021	164	27.0921	175	28.3791	146	28.6391	113
28.2101	166	28.5741	157	26.7151	161	27.1051	181	28.3921	146	28.6521	114
28.2231	164	28.5871	157	26.7281	162	27.1181	188	28.4051	146	28.6651	114
28.2361	166	28.6001	165	26.7411	165	27.1311	192	28.4181	146	28.6781	118
28.2491	170	28.6131	169	26.7541	165	27.1441	194	28.4311	146	28.6911	118
28.2621	172	28.6261	174	26.7671	164	27.1571	195	28.4441	146	28.7041	121
28.2751	168	28.6391	177	26.7801	162	27.1701	188	28.4571	147	28.7171	121
28.2881	163	28.6521	176	26.7931	164	27.1831	182	28.4701	147	28.7301	120
28.3011	161	28.6651	175	26.8061	165	27.1961	179	28.4831	147	28.7431	118
28.3141	156	28.6781	171	26.8191	164	27.2091	174	28.4961	147	28.7561	117
28.3271	156	28.6911	165	26.8321	167	27.2221	175	28.5091	148	28.7691	117
28.3401	154	28.7041	159	26.8451	171	27.2351	177	28.5221	147	28.7821	127
28.3531	155	28.7171	155	26.8581	173	27.2481	178	28.5351	147	28.7951	140
28.3661	154	28.7301	158	26.8711	172	27.2611	177	28.5481	147	28.8081	156
28.3791	152	28.7431	157	26.8841	169	27.2741	177	28.5611	146	28.8211	170
28.3921	152	28.7561	159	26.8971	165	27.2871	178	28.5741	146	28.8341	179
28.4051	152	28.7691	160	26.9101	162	27.3001	178	28.5871	146	28.8471	181
28.4181	151	28.7821	163	26.9231	162	27.3131	177	28.6001	146	28.8601	174
28.4311	151	28.7951	166	26.9361	159	27.3261	177	28.6131	147	28.8731	162
28.4441	150	28.8081	169	26.9491	160	27.3391	177	28.6261	147	28.8861	149
28.4571	150	28.8211	174	26.9621	160	27.3521	178	28.6391	147	28.8991	141
28.4701	146	28.8341	170	26.9751	164	27.3651	181	28.6521	147	28.9121	137
28.4831	144	28.8471	167	26.9881	162	27.3781	177	28.6651	147	28.9251	131
28.4961	144	28.8601	165	27.0011	164	27.3911	174	28.6781	148	28.9381	132
28.5091	146	28.8731	165	27.0141	165	27.4041	174	28.6911	148	28.9511	132
28.5221	148	28.8861	172	27.0271	164	27.4171	178	28.7041	148	28.9641	130
28.5351	152	28.8991	171	27.0401	166	27.4301	182	28.7171	148	28.9771	127
28.5481	159	28.9121	167	27.0531	165	27.4431	182	28.7301	148	28.9901	122
28.5611	160	28.9251	164	27.0661	164	27.4561	182	28.7431	149	29.0031	120
28.5741	158	28.9381	171	27.0791	166	27.4691	185	28.7561	150	29.0161	121
28.5871	155	28.9511	172	27.0921	161	27.4821	182	28.7691	144	29.0291	121
28.6001	148	28.9641	174	27.1051	159	27.4951	179	28.7821	141	29.0421	119
28.6131	144	28.9771	168	27.1181	154	27.5081	174	28.7951	139	29.0551	118
28.6261	143	28.9901	170	27.1311	150	27.5211	172	28.8081	139	29.0681	120
28.6391	144	29.0031	166	27.1441	145	27.5341	175	28.8211	140	29.0811	120
28.6521	146	29.0161	173	27.1571	148	27.5471	182	28.8341	150	29.0941	122
28.6651	150	29.0291	171	27.1701	152	27.5601	185	28.8471	150	29.1071	124
28.6781	160	29.0421	182	27.1831	155	27.5731	189	28.8601	155	29.1201	124
28.6911	163	29.0551	175	27.1961	157	27.5861	193	28.8731	159	29.1331	123
28.7041	162	29.0681	167	27.2091	166	27.5991	193	28.8861	160	29.1461	120
28.7171	162	29.0811	162	27.2221	170	27.6121	186	28.8991	149	29.1591	116
28.7301	158	29.0941	157	27.2351	169	27.6251	181	28.9121	146	29.1721	114
28.7431	158	29.1071	152	27.2481	168	27.6381	179	28.9251	151	29.1851	113
28.7561	153	29.1201	148	27.2611	168	27.6511	179	28.9381	157	29.1981	113
28.7691	150	29.1331	147	27.2741	169	27.6641	178	28.9511	153	29.2111	113
28.7821	148	29.1461	150	27.2871	171	27.6771	181	28.9641	156	29.2241	116
28.7951	148	29.1591	152	27.3001	167	27.6901	182	28.9771	160	29.2371	121
28.8081	153	29.1721	154	27.3131	167	27.7031	184	28.9901	152	29.2501	126
28.8211	158	29.1851	157	27.3261	164	27.7161	184	29.0031	158	29.2631	118
28.8341	162	29.1981	160	27.3391	161	27.7291	180	29.0161	151	29.2761	119
28.8471	165	29.2111	162	27.3521	160	27.7421	173	29.0291	163	29.2891	119
28.8601	167	29.2241	161	27.3651	155	27.7551	173	29.0421	164	29.3021	119
28.8731	169	29.2371	160	27.3781	155	27.7681	173	29.0551	155	29.3151	118
28.8861	166	29.2501	157	27.3911	155	27.7811	173	29.0681	150	29.3281	119
28.8991	168	29.2631	154	27.4041	155	27.7941	172	29.0811	157	29.3411	119
28.9121	174	29.2761	154	27.4171	154	27.8071	177	29.0941	161	29.3541	119
28.9251	177	29.2891	151	27.4301	160	27.8201	182	29.1071	154	29.3671	119
28.9381	179	29.3021	146	27.4431	163	27.8331	184	29.1201	167	29.3801	119
28.9511	172	29.3151	145	27.4561	161	27.8461	185	29.1331	159	29.3931	119
28.9641	163	29.3281	148	27.4691	157	27.8591	184	29.1461	158	29.4061	120
28.9771	161	29.3411	153	27.4821	161	27.8721	182	29.1591	154	29.4191	119
28.9901	160	29.3541	158	27.4951	161	27.8851	181	29.1721	160	29.4321	119
29.0031	168	29.3671	162	27.5081	160	27.8981	179	29.1851	166	29.4451	119
29.0161	173	29.3801	162	27.5211	161	27.9111	174	29.1981	155	29.4581	119
29.0291	174	29.3931	161	27.5341	164	27.9241	169	29.2111	153	29.4711	119
29.0421	161	29.4061	160	27.5471	170	27.9371	170	29.2241	156	29.4841	118
29.0551	167	29.4191	157	27.5601	168	27.9501	170	29.2371	157	29.4971	118
29.0681	170	29.4321	157	27.5731	169	27.9631	170	29.2501	159	29.5101	117
29.0811	166	29.4451	158	27.5861	168	27.9761	169	29.2631	153	29.5231	116
29.0941	182	29.4581	157	27.5991	171	27.9891	167	29.2761	150	29.5361	116
29.1071	185	29.4711	155	27.6121	166	28.0021	164	29.2891	146	29.5491	114
29.1201	162	29.4841	153	27.6251	164	28.0151	162	29.3021	143	29.5621	114
29.1331	177	29.4971	151	27.6381	162	28.0281	163	29.3151	140	29.5751	115
29.1461	180	29.5101	147	27.6511	162	28.0411	165	29.3281	140	29.5881	114
29.1591	170	29.5231	144	27.6641	160	28.0541	170	29.3411	142	29.6011	114
29.1721	177	29.5361	142	27.6771	159	28.0671	168	29.3541	143	29.6141	114
29.1851	165	29.5491	145	27.6901	157	28.0801	172	29.3671	144	29.6271	115
29.1981	176	29.5621	151	27.7031	155	28.0931	175	29.3801	144	29.6401	115
29.2111	164	29.5751	153	27.7161	153	28.1061	176	29.3931	142	29.6531	115
29.2241	175	29.5881	153	27.7291	153	28.1191	183	29.4061	139	29.6661	115
29.2371	168	29.6011	155	27.7421	153	28.1321	169	29.4191	132	29.6791	116
29.2501	178	29.6141	159	27.7551	152	28.1451	168	29.4321	130	29.6921	116
29.2631	182	29.6271	161	27.7681	154	28.1581	167	29.4451	129	29.7051	116
29.2761	178	29.6401	163	27.7811	155	28.1711	172	29.4581	127	29.7181	116
29.2891	165	29.6531	163	27.7941	157	28.1841	168	29.4711	128	29.7311	116
29.3021	175	29.6661	160	27.8071	160	28.1971	166	29.4841	133	29.7441	115
29.3151	174	29.6791	160	27.8201	157	28.2101	166	29.4971	142	29.7571	115
29.3281	172	29.6921	152	27.8331	157	28.2231	166	29.5101	147	29.7701	115
29.3411	168	29.7051	147	27.8461	155	28.2361	171	29.5231	148	29.7831	114
29.3541	167	29.7181	146	27.8591	151	28.2491	175	29.5361	137	29.7961	114
29.3671	167	29.7311	150	27.8721	148	28.2621	179	29.5491	138	29.8091	113
29.3801	170	29.7441	155	27.8851	148	28.2751	166	29.5621	138	29.8221	112
29.3931	172	29.7571	156	27.8981	146	28.2881	164	29.5751	139	29.8351	111
29.4061	173	29.7701	159	27.9111	156	28.3011	170	29.5881	139	29.8481	112
29.4191	170	29.7831	163	27.9241	161	28.3141	175	29.6011	140	29.8611	112
29.4321	170	29.7961	167	27.9371	162	28.3271	171	29.6141	140	29.8741	113
29.4451	168	29.8091	167	27.9501	160	28.3401	169	29.6271	139	29.8871	112
29.4581	164	29.8221	165	27.9631	156	28.3531	168	29.6401	140	29.9001	112
29.4711	158	29.8351	162	27.9761	153	28.3661	169	29.6531	139	29.9131	112
29.4841	158	29.8481	165	27.9891	149	28.3791	165	29.6661	139	29.9261	112
29.4971	160	29.8611	165	28.0021	145	28.3921	165	29.6791	139	29.9391	112
29.5101	160	29.8741	162	28.0151	144	28.4051	165	29.6921	140	29.9521	112
29.5231	160	29.8871	160	28.0281	144	28.4181	164	29.7051	140	29.9651	112
29.5361	157	29.9001	155	28.0411	144	28.4311	165	29.7181	140	29.9781	112
29.5491	158	29.9131	155	28.0541	143	28.4441	170	29.7311	140	29.9911	113
29.5621	160	29.9261	157	28.0671	140	28.4571	170	29.7441	140	30.0041	112
29.5751	158	29.9391	153	28.0801	140	28.4701	174	29.7571	141	30.0171	112
29.5881	154	29.9521	154	28.0931	143	28.4831	178	29.7701	141	30.0301	112
29.6011	151	29.9651	151	28.1061	148	28.4961	179	29.7831	140	30.0431	112
29.6141	150	29.9781	150	28.1191	153	28.5091	177	29.7961	140	30.0561	112
29.6271	151	29.9911	149	28.1321	154	28.5221	173	29.8091	140	30.0691	111
29.6401	150	30.0041	152	28.1451	156	28.5351	168	29.8221	140	30.0821	111
29.6531	152	30.0171	159	28.1581	155	28.5481	167	29.8351	139	30.0951	111
29.6661	153	30.0301	162	28.1711	152	28.5611	170	29.8481	139	30.1081	111
29.6791	156	30.0431	168	28.1841	150	28.5741	169	29.8611	139	30.1211	111
29.6921	155	30.0561	171	28.1971	147	28.5871	170	29.8741	139	30.1341	111
29.7051	155	30.0691	171	28.2101	145	28.6001	167	29.8871	140	30.1471	111
29.7181	152	30.0821	170	28.2231	141	28.6131	168	29.9001	139	30.1601	112
29.7311	152	30.0951	167	28.2361	139	28.6261	167	29.9131	139	30.1731	112
29.7441	151	30.1081	161	28.2491	139	28.6391	168	29.9261	140	30.1861	113
29.7571	153	30.1211	157	28.2621	143	28.6521	171	29.9391	140	30.1991	113
29.7701	154	30.1341	151	28.2751	147	28.6651	175	29.9521	139	30.2121	113
29.7831	157	30.1471	147	28.2881	149	28.6781	175	29.9651	140	30.2251	114
29.7961	161	30.1601	144	28.3011	154	28.6911	179	29.9781	140	30.2381	114
29.8091	161	30.1731	145	28.3141	156	28.7041	180	29.9911	141	30.2511	114
29.8221	159	30.1861	149	28.3271	159	28.7171	173	30.0041	141	30.2641	114
29.8351	160	30.1991	153	28.3401	158	28.7301	167	30.0171	142	30.2771	114
29.8481	158	30.2121	158	28.3531	154	28.7431	167	30.0301	142	30.2901	114
29.8611	156	30.2251	164	28.3661	154	28.7561	167	30.0431	142	30.3031	114
29.8741	155	30.2381	167	28.3791	150	28.7691	170	30.0561	142	30.3161	114
29.8871	154	30.2511	171	28.3921	154	28.7821	175	30.0691	143	30.3291	115
29.9001	154	30.2641	171	28.4051	156	28.7951	177	30.0821	144	30.3421	114
29.9131	155	30.2771	168	28.4181	155	28.8081	177	30.0951	144	30.3551	114
29.9261	154	30.2901	171	28.4311	154	28.8211	176	30.1081	145	30.3681	114
29.9391	153	30.3031	167	28.4441	148	28.8341	173	30.1211	145	30.3811	113
29.9521	152	30.3161	160	28.4571	149	28.8471	171	30.1341	146	30.3941	113
29.9651	152	30.3291	157	28.4701	145	28.8601	176	30.1471	146	30.4071	113
29.9781	152	30.3421	156	28.4831	141	28.8731	180	30.1601	145	30.4201	113
29.9911	150	30.3551	162	28.4961	142	28.8861	181	30.1731	145	30.4331	113
30.0041	152	30.3681	163	28.5091	140	28.8991	182	30.1861	145	30.4461	113
30.0171	154	30.3811	165	28.5221	140	28.9121	186	30.1991	144	30.4591	113
30.0301	154	30.3941	166	28.5351	146	28.9251	189	30.2121	144	30.4721	113
30.0431	153	30.4071	164	28.5481	147	28.9381	186	30.2251	144	30.4851	113
30.0561	154	30.4201	161	28.5611	149	28.9511	184	30.2381	144	30.4981	113
30.0691	155	30.4331	159	28.5741	151	28.9641	185	30.2511	143	30.5111	113
30.0821	154	30.4461	157	28.5871	156	28.9771	189	30.2641	143	30.5241	112
30.0951	152	30.4591	157	28.6001	157	28.9901	193	30.2771	143	30.5371	111
30.1081	151	30.4721	155	28.6131	156	29.0031	203	30.2901	143	30.5501	112
30.1211	151	30.4851	154	28.6261	157	29.0161	212	30.3031	142	30.5631	111
30.1341	149	30.4981	156	28.6391	159	29.0291	209	30.3161	142	30.5761	112
30.1471	144	30.5111	159	28.6521	161	29.0421	198	30.3291	142	30.5891	111
30.1601	142	30.5241	163	28.6651	158	29.0551	191	30.3421	141	30.6021	111
30.1731	139	30.5371	165	28.6781	157	29.0681	188	30.3551	140	30.6151	111
30.1861	139	30.5501	164	28.6911	155	29.0811	186	30.3681	139	30.6281	111
30.1991	141	30.5631	161	28.7041	153	29.0941	186	30.3811	139	30.6411	111
30.2121	146	30.5761	159	28.7171	152	29.1071	187	30.3941	139	30.6541	112
30.2251	152	30.5891	158	28.7301	150	29.1201	185	30.4071	139	30.6671	112
30.2381	159	30.6021	155	28.7431	147	29.1331	181	30.4201	139	30.6801	112
30.2511	165	30.6151	152	28.7561	148	29.1461	176	30.4331	138	30.6931	112
30.2641	163	30.6281	153	28.7691	147	29.1591	173	30.4461	138	30.7061	112
30.2771	162	30.6411	155	28.7821	146	29.1721	169	30.4591	137	30.7191	112
30.2901	162	30.6541	159	28.7951	146	29.1851	167	30.4721	137	30.7321	112
30.3031	154	30.6671	157	28.8081	149	29.1981	168	30.4851	137	30.7451	113
30.3161	154	30.6801	155	28.8211	153	29.2111	167	30.4981	137	30.7581	112
30.3291	155	30.6931	155	28.8341	162	29.2241	169	30.5111	137	30.7711	112
30.3421	155	30.7061	157	28.8471	172	29.2371	171	30.5241	137	30.7841	112
30.3551	156	30.7191	161	28.8601	170	29.2501	172	30.5371	137	30.7971	112
30.3681	157	30.7321	166	28.8731	162	29.2631	172	30.5501	137	30.8101	113
30.3811	156	30.7451	170	28.8861	172	29.2761	169	30.5631	137	30.8231	113
30.3941	151	30.7581	171	28.8991	166	29.2891	168	30.5761	137	30.8361	112
30.4071	150	30.7711	170	28.9121	163	29.3021	167	30.5891	138	30.8491	112
30.4201	150	30.7841	169	28.9251	173	29.3151	167	30.6021	138	30.8621	112
30.4331	148	30.7971	163	28.9381	165	29.3281	165	30.6151	140	30.8751	111
30.4461	145	30.8101	158	28.9511	175	29.3411	163	30.6281	141	30.8881	112
30.4591	143	30.8231	157	28.9641	168	29.3541	165	30.6411	141	30.9011	112
30.4721	145	30.8361	155	28.9771	166	29.3671	167	30.6541	141	30.9141	112
30.4851	149	30.8491	155	28.9901	168	29.3801	172	30.6671	142	30.9271	111
30.4981	153	30.8621	160	29.0031	160	29.3931	172	30.6801	141	30.9401	111
30.5111	155	30.8751	167	29.0161	161	29.4061	173	30.6931	142	30.9531	112
30.5241	156	30.8881	167	29.0291	159	29.4191	174	30.7061	142	30.9661	112
30.5371	157	30.9011	165	29.0421	158	29.4321	175	30.7191	143	30.9791	113
30.5501	159	30.9141	165	29.0551	155	29.4451	174	30.7321	143	30.9921	113
30.5631	159	30.9271	164	29.0681	151	29.4581	170	30.7451	143	31.0051	113
30.5761	158	30.9401	163	29.0811	146	29.4711	166	30.7581	143	31.0181	113
30.5891	158	30.9531	168	29.0941	141	29.4841	165	30.7711	143	31.0311	114
30.6021	159	30.9661	170	29.1071	138	29.4971	164	30.7841	143	31.0441	114
30.6151	161	30.9791	173	29.1201	136	29.5101	163	30.7971	143	31.0571	114
30.6281	160	30.9921	179	29.1331	136	29.5231	162	30.8101	143	31.0701	114
30.6411	159	31.0051	180	29.1461	138	29.5361	165	30.8231	142	31.0831	115
30.6541	155	31.0181	171	29.1591	141	29.5491	168	30.8361	142	31.0961	115
30.6671	151	31.0311	161	29.1721	141	29.5621	169	30.8491	141	31.1091	115
30.6801	149	31.0441	158	29.1851	139	29.5751	169	30.8621	141	31.1221	115
30.6931	148	31.0571	162	29.1981	137	29.5881	171	30.8751	141	31.1351	115
30.7061	149	31.0701	164	29.2111	137	29.6011	171	30.8881	141	31.1481	116
30.7191	150	31.0831	170	29.2241	142	29.6141	176	30.9011	141	31.1611	117
30.7321	153	31.0961	168	29.2371	147	29.6271	181	30.9141	140	31.1741	118
30.7451	155	31.1091	175	29.2501	150	29.6401	183	30.9271	140	31.1871	119
30.7581	155	31.1221	173	29.2631	154	29.6531	193	30.9401	140	31.2001	119
30.7711	152	31.1351	167	29.2761	156	29.6661	189	30.9531	139	31.2131	119
30.7841	149	31.1481	164	29.2891	154	29.6791	183	30.9661	138	31.2261	119
30.7971	152	31.1611	161	29.3021	153	29.6921	181	30.9791	137	31.2391	119
30.8101	154	31.1741	157	29.3151	152	29.7051	176	30.9921	137	31.2521	119
30.8231	157	31.1871	154	29.3281	149	29.7181	176	31.0051	136	31.2651	120
30.8361	156	31.2001	156	29.3411	146	29.7311	176	31.0181	136	31.2781	120
30.8491	158	31.2131	157	29.3541	148	29.7441	177	31.0311	137	31.2911	121
30.8621	160	31.2261	159	29.3671	141	29.7571	182	31.0441	138	31.3041	122
30.8751	160	31.2391	163	29.3801	140	29.7701	182	31.0571	137	31.3171	122
30.8881	156	31.2521	163	29.3931	143	29.7831	178	31.0701	138	31.3301	121
30.9011	149	31.2651	159	29.4061	144	29.7961	176	31.0831	138	31.3431	121
30.9141	145	31.2781	162	29.4191	145	29.8091	172	31.0961	138	31.3561	121
30.9271	147	31.2911	164	29.4321	149	29.8221	170	31.1091	139	31.3691	121
30.9401	149	31.3041	163	29.4451	154	29.8351	167	31.1221	139	31.3821	121
30.9531	149	31.3171	164	29.4581	158	29.8481	166	31.1351	139	31.3951	121
30.9661	149	31.3301	170	29.4711	155	29.8611	170	31.1481	140	31.4081	122
30.9791	154	31.3431	177	29.4841	149	29.8741	172	31.1611	139	31.4211	123
30.9921	161	31.3561	176	29.4971	146	29.8871	174	31.1741	140	31.4341	124
31.0051	167	31.3691	176	29.5101	142	29.9001	170	31.1871	140	31.4471	125
31.0181	166	31.3821	180	29.5231	140	29.9131	170	31.2001	141	31.4601	125
31.0311	161	31.3951	184	29.5361	140	29.9261	174	31.2131	141	31.4731	124
31.0441	158	31.4081	183	29.5491	139	29.9391	173	31.2261	143	31.4861	124
31.0571	158	31.4211	187	29.5621	137	29.9521	174	31.2391	143	31.4991	124
31.0701	158	31.4341	190	29.5751	140	29.9651	175	31.2521	144	31.5121	124
31.0831	157	31.4471	188	29.5881	141	29.9781	172	31.2651	145	31.5251	125
31.0961	161	31.4601	187	29.6011	140	29.9911	174	31.2781	145	31.5381	126
31.1091	163	31.4731	185	29.6141	136	30.0041	176	31.2911	145	31.5511	127
31.1221	165	31.4861	188	29.6271	134	30.0171	173	31.3041	146	31.5641	127
31.1351	164	31.4991	191	29.6401	133	30.0301	168	31.3171	147	31.5771	128
31.1481	157	31.5121	192	29.6531	135	30.0431	173	31.3301	148	31.5901	128
31.1611	155	31.5251	192	29.6661	142	30.0561	180	31.3431	148	31.6031	129
31.1741	159	31.5381	189	29.6791	147	30.0691	180	31.3561	148	31.6161	130
31.1871	163	31.5511	187	29.6921	149	30.0821	181	31.3691	148	31.6291	131
31.2001	164	31.5641	186	29.7051	153	30.0951	177	31.3821	148	31.6421	131
31.2131	171	31.5771	181	29.7181	151	30.1081	166	31.3951	149	31.6551	132
31.2261	173	31.5901	184	29.7311	147	30.1211	166	31.4081	149	31.6681	133
31.2391	172	31.6031	186	29.7441	141	30.1341	168	31.4211	150	31.6811	133
31.2521	172	31.6161	188	29.7571	138	30.1471	164	31.4341	150	31.6941	134
31.2651	164	31.6291	193	29.7701	137	30.1601	160	31.4471	150	31.7071	134
31.2781	155	31.6421	195	29.7831	134	30.1731	162	31.4601	150	31.7201	136
31.2911	154	31.6551	200	29.7961	139	30.1861	167	31.4731	151	31.7331	137
31.3041	153	31.6681	203	29.8091	138	30.1991	169	31.4861	152	31.7461	138
31.3171	155	31.6811	201	29.8221	142	30.2121	166	31.4991	152	31.7591	140
31.3301	156	31.6941	200	29.8351	143	30.2251	164	31.5121	153	31.7721	141
31.3431	163	31.7071	204	29.8481	140	30.2381	167	31.5251	154	31.7851	143
31.3561	164	31.7201	209	29.8611	141	30.2511	175	31.5381	154	31.7981	144
31.3691	172	31.7331	211	29.8741	142	30.2641	183	31.5511	155	31.8111	144
31.3821	177	31.7461	213	29.8871	144	30.2771	184	31.5641	155	31.8241	145
31.3951	175	31.7591	215	29.9001	143	30.2901	186	31.5771	155	31.8371	145
31.4081	173	31.7721	215	29.9131	140	30.3031	186	31.5901	156	31.8501	145
31.4211	170	31.7851	216	29.9261	140	30.3161	184	31.6031	156	31.8631	145
31.4341	166	31.7981	215	29.9391	137	30.3291	177	31.6161	158	31.8761	147
31.4471	164	31.8111	213	29.9521	137	30.3421	169	31.6291	159	31.8891	149
31.4601	165	31.8241	217	29.9651	135	30.3551	164	31.6421	159	31.9021	151
31.4731	165	31.8371	223	29.9781	131	30.3681	165	31.6551	159	31.9151	153
31.4861	167	31.8501	225	29.9911	132	30.3811	166	31.6681	161	31.9281	154
31.4991	173	31.8631	228	30.0041	136	30.3941	168	31.6811	161	31.9411	154
31.5121	176	31.8761	234	30.0171	137	30.4071	168	31.6941	162	31.9541	156
31.5251	176	31.8891	239	30.0301	139	30.4201	169	31.7071	163	31.9671	157
31.5381	176	31.9021	244	30.0431	142	30.4331	171	31.7201	165	31.9801	160
31.5511	177	31.9151	247	30.0561	149	30.4461	172	31.7331	167	31.9931	163
31.5641	178	31.9281	250	30.0691	149	30.4591	172	31.7461	168	32.0061	166
31.5771	178	31.9411	255	30.0821	148	30.4721	172	31.7591	169	32.0191	169
31.5901	181	31.9541	258	30.0951	148	30.4851	170	31.7721	170	32.0321	173
31.6031	181	31.9671	258	30.1081	141	30.4981	171	31.7851	171	32.0451	177
31.6161	180	31.9801	256	30.1211	141	30.5111	172	31.7981	172	32.0581	181
31.6291	181	31.9931	256	30.1341	141	30.5241	171	31.8111	173	32.0711	180
31.6421	180	32.0061	263	30.1471	139	30.5371	171	31.8241	175	32.0841	183
31.6551	177	32.0191	273	30.1601	141	30.5501	171	31.8371	176	32.0971	188
31.6681	176	32.0321	280	30.1731	144	30.5631	171	31.8501	178	32.1101	194
31.6811	179	32.0451	288	30.1861	145	30.5761	173	31.8631	179	32.1231	203
31.6941	181	32.0581	295	30.1991	142	30.5891	174	31.8761	181	32.1361	217
31.7071	182	32.0711	303	30.2121	143	30.6021	175	31.8891	182	32.1491	231
31.7201	183	32.0841	312	30.2251	141	30.6151	175	31.9021	184	32.1621	241
31.7331	183	32.0971	321	30.2381	139	30.6281	176	31.9151	186	32.1751	249
31.7461	183	32.1101	325	30.2511	140	30.6411	174	31.9281	187	32.1881	253
31.7591	183	32.1231	326	30.2641	140	30.6541	170	31.9411	188	32.2011	257
31.7721	186	32.1361	333	30.2771	141	30.6671	168	31.9541	191	32.2141	268
31.7851	187	32.1491	340	30.2901	140	30.6801	166	31.9671	192	32.2271	282
31.7981	191	32.1621	342	30.3031	138	30.6931	165	31.9801	194	32.2401	300
31.8111	197	32.1751	344	30.3161	137	30.7061	167	31.9931	195	32.2531	318
31.8241	200	32.1881	347	30.3291	139	30.7191	167	32.0061	198	32.2661	331
31.8371	202	32.2011	351	30.3421	140	30.7321	167	32.0191	202	32.2791	345
31.8501	203	32.2141	361	30.3551	140	30.7451	168	32.0321	203	32.2921	358
31.8631	203	32.2271	377	30.3681	140	30.7581	170	32.0451	206	32.3051	373
31.8761	200	32.2401	385	30.3811	140	30.7711	174	32.0581	209	32.3181	388
31.8891	202	32.2531	392	30.3941	140	30.7841	174	32.0711	213	32.3311	404
31.9021	207	32.2661	394	30.4071	137	30.7971	177	32.0841	217	32.3441	429
31.9151	208	32.2791	393	30.4201	134	30.8101	182	32.0971	219	32.3571	458
31.9281	213	32.2921	397	30.4331	132	30.8231	184	32.1101	224	32.3701	489
31.9411	221	32.3051	397	30.4461	135	30.8361	186	32.1231	229	32.3831	514
31.9541	225	32.3181	405	30.4591	137	30.8491	185	32.1361	234	32.3961	535
31.9671	228	32.3311	410	30.4721	136	30.8621	181	32.1491	238	32.4091	563
31.9801	233	32.3441	417	30.4851	136	30.8751	179	32.1621	243	32.4221	588
31.9931	231	32.3571	432	30.4981	138	30.8881	176	32.1751	254	32.4351	610
32.0061	230	32.3701	444	30.5111	140	30.9011	171	32.1881	258	32.4481	623
32.0191	232	32.3831	454	30.5241	140	30.9141	167	32.2011	265	32.4611	639
32.0321	229	32.3961	451	30.5371	138	30.9271	164	32.2141	275	32.4741	650
32.0451	228	32.4091	452	30.5501	138	30.9401	168	32.2271	285	32.4871	667
32.0581	228	32.4221	461	30.5631	140	30.9531	171	32.2401	294	32.5001	668
32.0711	230	32.4351	460	30.5761	144	30.9661	173	32.2531	304	32.5131	693
32.0841	235	32.4481	468	30.5891	145	30.9791	174	32.2661	318	32.5261	697
32.0971	241	32.4611	472	30.6021	147	30.9921	177	32.2791	332	32.5391	711
32.1101	250	32.4741	479	30.6151	145	31.0051	180	32.2921	340	32.5521	718
32.1231	254	32.4871	501	30.6281	146	31.0181	181	32.3051	356	32.5651	723
32.1361	260	32.5001	506	30.6411	146	31.0311	182	32.3181	367	32.5781	728
32.1491	264	32.5131	519	30.6541	147	31.0441	185	32.3311	383	32.5911	735
32.1621	265	32.5261	524	30.6671	148	31.0571	183	32.3441	401	32.6041	724
32.1751	261	32.5391	534	30.6801	148	31.0701	185	32.3571	414	32.6171	735
32.1881	264	32.5521	539	30.6931	148	31.0831	183	32.3701	436	32.6301	743
32.2011	268	32.5651	541	30.7061	152	31.0961	177	32.3831	466	32.6431	756
32.2141	276	32.5781	568	30.7191	145	31.1091	178	32.3961	496	32.6561	770
32.2271	282	32.5911	570	30.7321	142	31.1221	182	32.4091	513	32.6691	806
32.2401	290	32.6041	585	30.7451	139	31.1351	182	32.4221	540	32.6821	847
32.2531	299	32.6171	583	30.7581	136	31.1481	183	32.4351	579	32.6951	884
32.2661	309	32.6301	582	30.7711	136	31.1611	187	32.4481	612	32.7081	931
32.2791	316	32.6431	586	30.7841	141	31.1741	187	32.4611	637	32.7211	987
32.2921	320	32.6561	593	30.7971	144	31.1871	179	32.4741	657	32.7341	1038
32.3051	319	32.6691	606	30.8101	147	31.2001	176	32.4871	679	32.7471	1100
32.3181	325	32.6821	617	30.8231	147	31.2131	175	32.5001	711	32.7601	1167
32.3311	326	32.6951	617	30.8361	144	31.2261	175	32.5131	753	32.7731	1240
32.3441	330	32.7081	613	30.8491	141	31.2391	181	32.5261	765	32.7861	1310
32.3571	336	32.7211	604	30.8621	136	31.2521	185	32.5391	826	32.7991	1394
32.3701	341	32.7341	600	30.8751	132	31.2651	184	32.5521	853	32.8121	1508
32.3831	357	32.7471	618	30.8881	132	31.2781	186	32.5651	867	32.8251	1588
32.3961	365	32.7601	628	30.9011	136	31.2911	189	32.5781	889	32.8381	1625
32.4091	368	32.7731	642	30.9141	138	31.3041	187	32.5911	917	32.8511	1667
32.4221	368	32.7861	657	30.9271	144	31.3171	186	32.6041	917	32.8641	1729
32.4351	368	32.7991	666	30.9401	149	31.3301	186	32.6171	936	32.8771	1740
32.4481	367	32.8121	669	30.9531	151	31.3431	185	32.6301	951	32.8901	1716
32.4611	368	32.8251	666	30.9661	150	31.3561	184	32.6431	969	32.9031	1708
32.4741	375	32.8381	658	30.9791	148	31.3691	185	32.6561	976	32.9161	1741
32.4871	387	32.8511	658	30.9921	147	31.3821	188	32.6691	986	32.9291	1729
32.5001	393	32.8641	658	31.0051	146	31.3951	190	32.6821	1002	32.9421	1674
32.5131	398	32.8771	665	31.0181	145	31.4081	195	32.6951	1009	32.9551	1575
32.5261	409	32.8901	661	31.0311	150	31.4211	200	32.7081	1006	32.9681	1462
32.5391	406	32.9031	667	31.0441	150	31.4341	204	32.7211	1013	32.9811	1372
32.5521	423	32.9161	681	31.0571	151	31.4471	207	32.7341	1040	32.9941	1315
32.5651	433	32.9291	693	31.0701	154	31.4601	204	32.7471	1077	33.0071	1278
32.5781	435	32.9421	697	31.0831	152	31.4731	199	32.7601	1116	33.0201	1171
32.5911	441	32.9551	700	31.0961	154	31.4861	195	32.7731	1159	33.0331	1094
32.6041	447	32.9681	696	31.1091	157	31.4991	193	32.7861	1210	33.0461	1017
32.6171	438	32.9811	701	31.1221	157	31.5121	189	32.7991	1255	33.0591	937
32.6301	447	32.9941	695	31.1351	154	31.5251	187	32.8121	1315	33.0721	866
32.6431	454	33.0071	682	31.1481	151	31.5381	189	32.8251	1362	33.0851	807
32.6561	455	33.0201	663	31.1611	149	31.5511	197	32.8381	1425	33.0981	763
32.6691	461	33.0331	644	31.1741	150	31.5641	203	32.8511	1517	33.1111	731
32.6821	458	33.0461	629	31.1871	148	31.5771	209	32.8641	1601	33.1241	702
32.6951	462	33.0591	630	31.2001	152	31.5901	213	32.8771	1705	33.1371	675
32.7081	460	33.0721	639	31.2131	151	31.6031	217	32.8901	1823	33.1501	653
32.7211	466	33.0851	638	31.2261	151	31.6161	225	32.9031	1920	33.1631	634
32.7341	475	33.0981	627	31.2391	155	31.6291	227	32.9161	1950	33.1761	619
32.7471	485	33.1111	624	31.2521	154	31.6421	225	32.9291	2026	33.1891	601
32.7601	490	33.1241	629	31.2651	157	31.6551	229	32.9421	2122	33.2021	587
32.7731	494	33.1371	630	31.2781	159	31.6681	231	32.9551	2160	33.2151	575
32.7861	493	33.1501	624	31.2911	158	31.6811	232	32.9681	2152	33.2281	564
32.7991	488	33.1631	621	31.3041	160	31.6941	231	32.9811	2183	33.2411	558
32.8121	488	33.1761	600	31.3171	156	31.7071	228	32.9941	2225	33.2541	552
32.8251	491	33.1891	583	31.3301	154	31.7201	225	33.0071	2218	33.2671	547
32.8381	493	33.2021	575	31.3431	148	31.7331	223	33.0201	2178	33.2801	540
32.8511	498	33.2151	575	31.3561	150	31.7461	223	33.0331	2108	33.2931	526
32.8641	501	33.2281	586	31.3691	157	31.7591	220	33.0461	2038	33.3061	510
32.8771	504	33.2411	587	31.3821	162	31.7721	221	33.0591	1973	33.3191	489
32.8901	516	33.2541	551	31.3951	167	31.7851	226	33.0721	1908	33.3321	465
32.9031	528	33.2671	535	31.4081	171	31.7981	230	33.0851	1811	33.3451	442
32.9161	541	33.2801	536	31.4211	169	31.8111	231	33.0981	1696	33.3581	420
32.9291	557	33.2931	524	31.4341	163	31.8241	235	33.1111	1608	33.3711	397
32.9421	590	33.3061	514	31.4471	155	31.8371	239	33.1241	1533	33.3841	373
32.9551	582	33.3191	509	31.4601	152	31.8501	247	33.1371	1439	33.3971	351
32.9681	552	33.3321	510	31.4731	151	31.8631	255	33.1501	1355	33.4101	331
32.9811	540	33.3451	502	31.4861	158	31.8761	264	33.1631	1277	33.4231	313
32.9941	546	33.3581	489	31.4991	162	31.8891	271	33.1761	1203	33.4361	301
33.0071	566	33.3711	481	31.5121	165	31.9021	281	33.1891	1126	33.4491	286
33.0201	592	33.3841	470	31.5251	167	31.9151	287	33.2021	1063	33.4621	270
33.0331	608	33.3971	457	31.5381	169	31.9281	285	33.2151	1013	33.4751	258
33.0461	599	33.4101	450	31.5511	168	31.9411	281	33.2281	965	33.4881	245
33.0591	576	33.4231	438	31.5641	167	31.9541	280	33.2411	929	33.5011	231
33.0721	562	33.4361	433	31.5771	167	31.9671	282	33.2541	900	33.5141	218
33.0851	559	33.4491	428	31.5901	169	31.9801	288	33.2671	871	33.5271	205
33.0981	560	33.4621	427	31.6031	170	31.9931	296	33.2801	846	33.5401	196
33.1111	556	33.4751	416	31.6161	171	32.0061	307	33.2931	829	33.5531	190
33.1241	545	33.4881	407	31.6291	169	32.0191	323	33.3061	813	33.5661	188
33.1371	532	33.5011	401	31.6421	168	32.0321	334	33.3191	791	33.5791	182
33.1501	512	33.5141	388	31.6551	169	32.0451	336	33.3321	770	33.5921	180
33.1631	489	33.5271	377	31.6681	168	32.0581	344	33.3451	748	33.6051	181
33.1761	473	33.5401	371	31.6811	166	32.0711	352	33.3581	725	33.6181	177
33.1891	457	33.5531	364	31.6941	166	32.0841	361	33.3711	707	33.6311	174
33.2021	445	33.5661	360	31.7071	168	32.0971	369	33.3841	689	33.6441	169
33.2151	434	33.5791	353	31.7201	169	32.1101	377	33.3971	656	33.6571	162
33.2281	426	33.5921	351	31.7331	168	32.1231	386	33.4101	626	33.6701	158
33.2411	424	33.6051	344	31.7461	168	32.1361	395	33.4231	605	33.6831	147
33.2541	422	33.6181	341	31.7591	171	32.1491	404	33.4361	587	33.6961	144
33.2671	422	33.6311	336	31.7721	179	32.1621	414	33.4491	572	33.7091	142
33.2801	423	33.6441	324	31.7851	189	32.1751	423	33.4621	556	33.7221	139
33.2931	424	33.6571	318	31.7981	194	32.1881	432	33.4751	510	33.7351	138
33.3061	429	33.6701	312	31.8111	197	32.2011	442	33.4881	494	33.7481	136
33.3191	434	33.6831	304	31.8241	196	32.2141	449	33.5011	477	33.7611	134
33.3321	429	33.6961	295	31.8371	194	32.2271	460	33.5141	460	33.7741	133
33.3451	414	33.7091	297	31.8501	192	32.2401	469	33.5271	443	33.7871	131
33.3581	409	33.7221	297	31.8631	188	32.2531	486	33.5401	427	33.8001	130
33.3711	387	33.7351	293	31.8761	189	32.2661	500	33.5531	411	33.8131	129
33.3841	359	33.7481	293	31.8891	193	32.2791	517	33.5661	394	33.8261	128
33.3971	366	33.7611	291	31.9021	202	32.2921	526	33.5791	378	33.8391	127
33.4101	372	33.7741	284	31.9151	211	32.3051	545	33.5921	362	33.8521	126
33.4231	387	33.7871	277	31.9281	216	32.3181	563	33.6051	348	33.8651	125
33.4361	378	33.8001	265	31.9411	223	32.3311	570	33.6181	332	33.8781	123
33.4491	379	33.8131	252	31.9541	232	32.3441	577	33.6311	319	33.8911	122
33.4621	374	33.8261	243	31.9671	237	32.3571	586	33.6441	305	33.9041	122
33.4751	370	33.8391	238	31.9801	238	32.3701	593	33.6571	291	33.9171	121
33.4881	362	33.8521	229	31.9931	236	32.3831	609	33.6701	280	33.9301	121
33.5011	353	33.8651	225	32.0061	233	32.3961	621	33.6831	270	33.9431	121
33.5141	339	33.8781	227	32.0191	227	32.4091	638	33.6961	260	33.9561	120
33.5271	332	33.8911	228	32.0321	228	32.4221	655	33.7091	250	33.9691	119
33.5401	327	33.9041	229	32.0451	228	32.4351	669	33.7221	240	33.9821	119
33.5531	307	33.9171	231	32.0581	231	32.4481	686	33.7351	232	33.9951	119
33.5661	311	33.9301	227	32.0711	242	32.4611	704	33.7481	225	34.0081	118
33.5791	315	33.9431	222	32.0841	254	32.4741	726	33.7611	218	34.0211	118
33.5921	315	33.9561	224	32.0971	262	32.4871	736	33.7741	211	34.0341	117
33.6051	316	33.9691	223	32.1101	265	32.5001	755	33.7871	203	34.0471	117
33.6181	310	33.9821	219	32.1231	268	32.5131	772	33.8001	198	34.0601	117
33.6311	300	33.9951	216	32.1361	272	32.5261	790	33.8131	194	34.0731	116
33.6441	284	34.0081	214	32.1491	275	32.5391	804	33.8261	191	34.0861	116
33.6571	277	34.0211	208	32.1621	283	32.5521	838	33.8391	188	34.0991	115
33.6701	273	34.0341	207	32.1751	287	32.5651	856	33.8521	185	34.1121	115
33.6831	270	34.0471	205	32.1881	297	32.5781	877	33.8651	183	34.1251	114
33.6961	263	34.0601	197	32.2011	302	32.5911	916	33.8781	181	34.1381	113
33.7091	257	34.0731	190	32.2141	306	32.6041	905	33.8911	179	34.1511	113
33.7221	255	34.0861	190	32.2271	308	32.6171	883	33.9041	177	34.1641	111
33.7351	252	34.0991	190	32.2401	310	32.6301	899	33.9171	175	34.1771	111
33.7481	244	34.1121	187	32.2531	313	32.6431	931	33.9301	173	34.1901	111
33.7611	240	34.1251	185	32.2661	317	32.6561	945	33.9431	173	34.2031	110
33.7741	238	34.1381	178	32.2791	322	32.6691	955	33.9561	171	34.2161	110
33.7871	240	34.1511	178	32.2921	332	32.6821	977	33.9691	169	34.2291	110
33.8001	244	34.1641	179	32.3051	335	32.6951	988	33.9821	168	34.2421	111
33.8131	249	34.1771	178	32.3181	343	32.7081	983	33.9951	167	34.2551	110
33.8261	250	34.1901	176	32.3311	354	32.7211	958	34.0081	165	34.2681	110
33.8391	251	34.2031	176	32.3441	361	32.7341	942	34.0211	163	34.2811	109
33.8521	250	34.2161	179	32.3571	368	32.7471	959	34.0341	160	34.2941	109
33.8651	242	34.2291	184	32.3701	374	32.7601	973	34.0471	160	34.3071	108
33.8781	231	34.2421	185	32.3831	381	32.7731	1001	34.0601	159	34.3201	108
33.8911	224	34.2551	184	32.3961	387	32.7861	1017	34.0731	158	34.3331	108
33.9041	221	34.2681	182	32.4091	388	32.7991	1027	34.0861	157	34.3461	107
33.9171	214	34.2811	183	32.4221	395	32.8121	1035	34.0991	156	34.3591	107
33.9301	224	34.2941	181	32.4351	394	32.8251	1066	34.1121	155	34.3721	108
33.9431	227	34.3071	176	32.4481	397	32.8381	1099	34.1251	154	34.3851	107
33.9561	229	34.3201	173	32.4611	410	32.8511	1100	34.1381	153	34.3981	107
33.9691	224	34.3331	168	32.4741	416	32.8641	1088	34.1511	152	34.4111	107
33.9821	219	34.3461	165	32.4871	423	32.8771	1077	34.1641	152	34.4241	106
33.9951	214	34.3591	162	32.5001	426	32.8901	1025	34.1771	151	34.4371	106
34.0081	205	34.3721	159	32.5131	432	32.9031	1006	34.1901	150	34.4501	106
34.0211	198	34.3851	157	32.5261	429	32.9161	1023	34.2031	149	34.4631	106
34.0341	200	34.3981	156	32.5391	431	32.9291	1068	34.2161	149	34.4761	105
34.0471	201	34.4111	157	32.5521	435	32.9421	1086	34.2291	149	34.4891	105
34.0601	200	34.4241	157	32.5651	446	32.9551	1057	34.2421	147	34.5021	105
34.0731	202	34.4371	159	32.5781	453	32.9681	1012	34.2551	146	34.5151	105
34.0861	199	34.4501	164	32.5911	471	32.9811	997	34.2681	145	34.5281	105
34.0991	193	34.4631	167	32.6041	482	32.9941	1004	34.2811	144	34.5411	106
34.1121	190	34.4761	165	32.6171	499	33.0071	987	34.2941	143	34.5541	106
34.1251	193	34.4891	162	32.6301	494	33.0201	971	34.3071	143	34.5671	105
34.1381	194	34.5021	159	32.6431	487	33.0331	967	34.3201	142	34.5801	105
34.1511	196	34.5151	157	32.6561	498	33.0461	962	34.3331	140	34.5931	105
34.1641	199	34.5281	155	32.6691	494	33.0591	954	34.3461	139	34.6061	104
34.1771	195	34.5411	154	32.6821	505	33.0721	938	34.3591	138	34.6191	104
34.1901	192	34.5541	157	32.6951	526	33.0851	892	34.3721	137	34.6321	103
34.2031	193	34.5671	160	32.7081	542	33.0981	881	34.3851	137	34.6451	103
34.2161	190	34.5801	163	32.7211	550	33.1111	856	34.3981	136	34.6581	103
34.2291	186	34.5931	166	32.7341	546	33.1241	838	34.4111	135	34.6711	103
34.2421	183	34.6061	165	32.7471	543	33.1371	825	34.4241	134	34.6841	102
34.2551	184	34.6191	164	32.7601	533	33.1501	813	34.4371	134	34.6971	102
34.2681	181	34.6321	163	32.7731	533	33.1631	804	34.4501	134	34.7101	102
34.2811	179	34.6451	163	32.7861	538	33.1761	786	34.4631	134	34.7231	102
34.2941	176	34.6581	163	32.7991	528	33.1891	767	34.4761	133	34.7361	103
34.3071	171	34.6711	163	32.8121	508	33.2021	759	34.4891	133	34.7491	103
34.3201	170	34.6841	163	32.8251	519	33.2151	752	34.5021	133	34.7621	103
34.3331	173	34.6971	167	32.8381	532	33.2281	738	34.5151	132	34.7751	103
34.3461	177	34.7101	169	32.8511	523	33.2411	722	34.5281	132	34.7881	102
34.3591	180	34.7231	162	32.8641	519	33.2541	708	34.5411	132	34.8011	102
34.3721	183	34.7361	159	32.8771	524	33.2671	689	34.5541	132	34.8141	103
34.3851	182	34.7491	156	32.8901	524	33.2801	671	34.5671	133	34.8271	103
34.3981	177	34.7621	152	32.9031	519	33.2931	656	34.5801	133	34.8401	104
34.4111	173	34.7751	150	32.9161	521	33.3061	638	34.5931	133	34.8531	104
34.4241	171	34.7881	147	32.9291	519	33.3191	621	34.6061	132	34.8661	104
34.4371	169	34.8011	146	32.9421	515	33.3321	602	34.6191	132	34.8791	103
34.4501	168	34.8141	145	32.9551	506	33.3451	584	34.6321	131	34.8921	103
34.4631	168	34.8271	144	32.9681	509	33.3581	568	34.6451	132	34.9051	103
34.4761	170	34.8401	145	32.9811	517	33.3711	546	34.6581	131	34.9181	104
34.4891	172	34.8531	145	32.9941	512	33.3841	526	34.6711	131	34.9311	104
34.5021	173	34.8661	147	33.0071	499	33.3971	508	34.6841	132	34.9441	105
34.5151	173	34.8791	146	33.0201	480	33.4101	500	34.6971	132	34.9571	105
34.5281	170	34.8921	148	33.0331	470	33.4231	497	34.7101	133	34.9701	105
34.5411	168	34.9051	151	33.0461	490	33.4361	492	34.7231	133	34.9831	104
34.5541	169	34.9181	153	33.0591	496	33.4491	486	34.7361	132	34.9961	104
34.5671	171	34.9311	154	33.0721	502	33.4621	478	34.7491	132	35.0091	103
34.5801	169	34.9441	152	33.0851	486	33.4751	472	34.7621	132	35.0221	103
34.5931	165	34.9571	150	33.0981	476	33.4881	464	34.7751	132	35.0351	103
34.6061	164	34.9701	150	33.1111	462	33.5011	446	34.7881	132	35.0481	103
34.6191	160	34.9831	147	33.1241	446	33.5141	428	34.8011	133	35.0611	103
34.6321	157	34.9961	144	33.1371	455	33.5271	413	34.8141	133	35.0741	103
34.6451	155	35.0091	139	33.1501	450	33.5401	401	34.8271	133	35.0871	103
34.6581	153	35.0221	144	33.1631	440	33.5531	388	34.8401	133	35.1001	103
34.6711	155	35.0351	147	33.1761	432	33.5661	372	34.8531	134	35.1131	103
34.6841	156	35.0481	155	33.1891	429	33.5791	356	34.8661	134	35.1261	103
34.6971	155	35.0611	159	33.2021	431	33.5921	346	34.8791	134	35.1391	104
34.7101	156	35.0741	159	33.2151	430	33.6051	342	34.8921	133	35.1521	104
34.7231	157	35.0871	161	33.2281	424	33.6181	343	34.9051	134	35.1651	104
34.7361	159	35.1001	160	33.2411	422	33.6311	335	34.9181	134	35.1781	104
34.7491	157	35.1131	156	33.2541	411	33.6441	327	34.9311	133	35.1911	104
34.7621	155	35.1261	156	33.2671	394	33.6571	319	34.9441	132	35.2041	104
34.7751	153	35.1391	151	33.2801	384	33.6701	313	34.9571	132	35.2171	104
34.7881	151	35.1521	148	33.2931	376	33.6831	307	34.9701	132	35.2301	103
34.8011	146	35.1651	145	33.3061	368	33.6961	299	34.9831	133	35.2431	103
34.8141	143	35.1781	144	33.3191	364	33.7091	292	34.9961	133	35.2561	103
34.8271	143	35.1911	143	33.3321	360	33.7221	285	35.0091	133	35.2691	103
34.8401	146	35.2041	143	33.3451	356	33.7351	279	35.0221	134	35.2821	103
34.8531	151	35.2171	144	33.3581	353	33.7481	273	35.0351	134	35.2951	103
34.8661	154	35.2301	143	33.3711	348	33.7611	265	35.0481	134	35.3081	104
34.8791	154	35.2431	146	33.3841	339	33.7741	260	35.0611	134	35.3211	104
34.8921	158	35.2561	149	33.3971	333	33.7871	255	35.0741	134	35.3341	105
34.9051	156	35.2691	148	33.4101	332	33.8001	251	35.0871	134	35.3471	105
34.9181	152	35.2821	147	33.4231	329	33.8131	246	35.1001	133	35.3601	105
34.9311	151	35.2951	148	33.4361	327	33.8261	242	35.1131	133	35.3731	106
34.9441	153	35.3081	147	33.4491	323	33.8391	239	35.1261	133	35.3861	106
34.9571	157	35.3211	148	33.4621	315	33.8521	235	35.1391	133	35.3991	105
34.9701	161	35.3341	151	33.4751	300	33.8651	231	35.1521	133	35.4121	104
34.9831	160	35.3471	152	33.4881	289	33.8781	228	35.1651	133	35.4251	104
34.9961	154	35.3601	151	33.5011	283	33.8911	224	35.1781	133	35.4381	104
35.0091	150	35.3731	154	33.5141	274	33.9041	221	35.1911	132	35.4511	105
35.0221	151	35.3861	155	33.5271	272	33.9171	218	35.2041	133	35.4641	105
35.0351	146	35.3991	158	33.5401	266	33.9301	215	35.2171	133	35.4771	105
35.0481	145	35.4121	161	33.5531	261	33.9431	212	35.2301	133	35.4901	105
35.0611	143	35.4251	162	33.5661	258	33.9561	211	35.2431	132	35.5031	105
35.0741	143	35.4381	156	33.5791	255	33.9691	208	35.2561	132	35.5161	105
35.0871	144	35.4511	154	33.5921	252	33.9821	203	35.2691	133	35.5291	105
35.1001	142	35.4641	155	33.6051	243	33.9951	200	35.2821	133	35.5421	105
35.1131	138	35.4771	152	33.6181	232	34.0081	199	35.2951	134	35.5551	105
35.1261	138	35.4901	152	33.6311	227	34.0211	195	35.3081	134	35.5681	104
35.1391	144	35.5031	153	33.6441	220	34.0341	193	35.3211	133	35.5811	103
35.1521	151	35.5161	152	33.6571	221	34.0471	193	35.3341	133	35.5941	103
35.1651	156	35.5291	152	33.6701	213	34.0601	190	35.3471	133	35.6071	102
35.1781	161	35.5421	152	33.6831	207	34.0731	190	35.3601	133	35.6201	101
35.1911	165	35.5551	151	33.6961	203	34.0861	187	35.3731	133	35.6331	101
35.2041	162	35.5681	148	33.7091	203	34.0991	189	35.3861	133	35.6461	101
35.2171	159	35.5811	148	33.7221	200	34.1121	186	35.3991	132	35.6591	101
35.2301	153	35.5941	151	33.7351	190	34.1251	186	35.4121	132	35.6721	101
35.2431	146	35.6071	151	33.7481	186	34.1381	183	35.4251	132	35.6851	102
35.2561	142	35.6201	151	33.7611	185	34.1511	180	35.4381	132	35.6981	102
35.2691	135	35.6331	149	33.7741	183	34.1641	186	35.4511	132	35.7111	101
35.2821	135	35.6461	147	33.7871	186	34.1771	188	35.4641	132	35.7241	101
35.2951	135	35.6591	147	33.8001	185	34.1901	186	35.4771	132	35.7371	101
35.3081	135	35.6721	149	33.8131	181	34.2031	185	35.4901	133	35.7501	102
35.3211	136	35.6851	152	33.8261	178	34.2161	184	35.5031	133	35.7631	101
35.3341	136	35.6981	154	33.8391	175	34.2291	185	35.5161	132	35.7761	101
35.3471	139	35.7111	156	33.8521	171	34.2421	180	35.5291	132	35.7891	101
35.3601	144	35.7241	156	33.8651	166	34.2551	175	35.5421	131	35.8021	101
35.3731	147	35.7371	154	33.8781	163	34.2681	173	35.5551	131	35.8151	101
35.3861	148	35.7501	153	33.8911	163	34.2811	173	35.5681	131	35.8281	101
35.3991	148	35.7631	152	33.9041	165	34.2941	177	35.5811	131	35.8411	102
35.4121	153	35.7761	153	33.9171	167	34.3071	183	35.5941	132	35.8541	102
35.4251	154	35.7891	156	33.9301	169	34.3201	184	35.6071	132	35.8671	102
35.4381	146	35.8021	157	33.9431	168	34.3331	185	35.6201	133	35.8801	102
35.4511	144	35.8151	157	33.9561	162	34.3461	186	35.6331	133	35.8931	102
35.4641	144	35.8281	158	33.9691	158	34.3591	187	35.6461	133	35.9061	103
35.4771	144	35.8411	156	33.9821	154	34.3721	182	35.6591	134	35.9191	103
35.4901	147	35.8541	153	33.9951	151	34.3851	175	35.6721	133	35.9321	103
35.5031	147	35.8671	152	34.0081	152	34.3981	173	35.6851	133	35.9451	103
35.5161	144	35.8801	155	34.0211	159	34.4111	170	35.6981	132	35.9581	104
35.5291	145	35.8931	157	34.0341	161	34.4241	169	35.7111	132	35.9711	104
35.5421	146	35.9061	159	34.0471	159	34.4371	169	35.7241	132	35.9841	105
35.5551	143	35.9191	160	34.0601	160	34.4501	166	35.7371	132	35.9971	105
35.5681	141	35.9321	159	34.0731	158	34.4631	165	35.7501	132	36.0101	105
35.5811	141	35.9451	157	34.0861	156	34.4761	167	35.7631	132	36.0231	104
35.5941	139	35.9581	156	34.0991	156	34.4891	168	35.7761	133	36.0361	105
35.6071	135	35.9711	152	34.1121	152	34.5021	168	35.7891	132	36.0491	106
35.6201	134	35.9841	150	34.1251	147	34.5151	169	35.8021	133	36.0621	108
35.6331	136	35.9971	152	34.1381	145	34.5281	167	35.8151	133	36.0751	109
35.6461	137	36.0101	156	34.1511	144	34.5411	164	35.8281	133	36.0881	110
35.6591	140	36.0231	160	34.1641	143	34.5541	161	35.8411	134	36.1011	110
35.6721	141	36.0361	166	34.1771	142	34.5671	159	35.8541	134	36.1141	111
35.6851	143	36.0491	170	34.1901	141	34.5801	157	35.8671	133	36.1271	111
35.6981	146	36.0621	173	34.2031	142	34.5931	157	35.8801	133	36.1401	111
35.7111	146	36.0751	173	34.2161	148	34.6061	157	35.8931	133	36.1531	112
35.7241	143	36.0881	169	34.2291	153	34.6191	157	35.9061	133	36.1661	113
35.7371	140	36.1011	161	34.2421	152	34.6321	159	35.9191	133	36.1791	114
35.7501	143	36.1141	157	34.2551	148	34.6451	161	35.9321	133	36.1921	114
35.7631	147	36.1271	154	34.2681	144	34.6581	159	35.9451	132	36.2051	115
35.7761	150	36.1401	154	34.2811	141	34.6711	160	35.9581	132	36.2181	122
35.7891	151	36.1531	155	34.2941	139	34.6841	159	35.9711	132	36.2311	123
35.8021	157	36.1661	160	34.3071	136	34.6971	158	35.9841	132	36.2441	124
35.8151	156	36.1791	163	34.3201	134	34.7101	158	35.9971	132	36.2571	124
35.8281	149	36.1921	167	34.3331	135	34.7231	159	36.0101	133	36.2701	124
35.8411	144	36.2051	169	34.3461	137	34.7361	159	36.0231	133	36.2831	125
35.8541	144	36.2181	172	34.3591	136	34.7491	159	36.0361	134	36.2961	133
35.8671	142	36.2311	176	34.3721	135	34.7621	158	36.0491	134	36.3091	138
35.8801	143	36.2441	184	34.3851	136	34.7751	159	36.0621	134	36.3221	141
35.8931	146	36.2571	188	34.3981	136	34.7881	159	36.0751	135	36.3351	143
35.9061	150	36.2701	191	34.4111	135	34.8011	160	36.0881	135	36.3481	146
35.9191	152	36.2831	194	34.4241	135	34.8141	156	36.1011	135	36.3611	141
35.9321	151	36.2961	203	34.4371	136	34.8271	150	36.1141	136	36.3741	141
35.9451	150	36.3091	192	34.4501	139	34.8401	154	36.1271	137	36.3871	137
35.9581	147	36.3221	205	34.4631	136	34.8531	158	36.1401	137	36.4001	141
35.9711	142	36.3351	203	34.4761	140	34.8661	159	36.1531	138	36.4131	150
35.9841	134	36.3481	199	34.4891	144	34.8791	159	36.1661	139	36.4261	164
35.9971	130	36.3611	204	34.5021	144	34.8921	159	36.1791	140	36.4391	173
36.0101	130	36.3741	209	34.5151	144	34.9051	163	36.1921	140	36.4521	181
36.0231	135	36.3871	238	34.5281	138	34.9181	165	36.2051	142	36.4651	193
36.0361	144	36.4001	227	34.5411	134	34.9311	164	36.2181	143	36.4781	201
36.0491	152	36.4131	221	34.5541	129	34.9441	160	36.2311	145	36.4911	207
36.0621	156	36.4261	202	34.5671	123	34.9571	157	36.2441	147	36.5041	215
36.0751	158	36.4391	217	34.5801	123	34.9701	163	36.2571	149	36.5171	219
36.0881	155	36.4521	215	34.5931	122	34.9831	163	36.2701	151	36.5301	226
36.1011	150	36.4651	220	34.6061	123	34.9961	161	36.2831	152	36.5431	235
36.1141	146	36.4781	220	34.6191	125	35.0091	159	36.2961	153	36.5561	240
36.1271	145	36.4911	221	34.6321	124	35.0221	157	36.3091	156	36.5691	243
36.1401	152	36.5041	223	34.6451	126	35.0351	163	36.3221	154	36.5821	252
36.1531	160	36.5171	222	34.6581	130	35.0481	166	36.3351	156	36.5951	268
36.1661	175	36.5301	213	34.6711	135	35.0611	168	36.3481	158	36.6081	279
36.1791	181	36.5431	218	34.6841	137	35.0741	170	36.3611	160	36.6211	296
36.1921	170	36.5561	217	34.6971	139	35.0871	168	36.3741	167	36.6341	302
36.2051	167	36.5691	218	34.7101	141	35.1001	173	36.3871	175	36.6471	302
36.2181	159	36.5821	223	34.7231	139	35.1131	168	36.4001	184	36.6601	300
36.2311	158	36.5951	226	34.7361	131	35.1261	161	36.4131	189	36.6731	298
36.2441	156	36.6081	230	34.7491	127	35.1391	153	36.4261	190	36.6861	299
36.2571	156	36.6211	240	34.7621	127	35.1521	147	36.4391	186	36.6991	290
36.2701	169	36.6341	252	34.7751	124	35.1651	145	36.4521	182	36.7121	278
36.2831	171	36.6471	255	34.7881	126	35.1781	149	36.4651	191	36.7251	271
36.2961	169	36.6601	256	34.8011	124	35.1911	154	36.4781	196	36.7381	282
36.3091	170	36.6731	259	34.8141	124	35.2041	158	36.4911	204	36.7511	278
36.3221	169	36.6861	260	34.8271	124	35.2171	161	36.5041	218	36.7641	278
36.3351	164	36.6991	254	34.8401	125	35.2301	168	36.5171	226	36.7771	273
36.3481	164	36.7121	263	34.8531	127	35.2431	169	36.5301	236	36.7901	263
36.3611	164	36.7251	268	34.8661	128	35.2561	166	36.5431	241	36.8031	249
36.3741	161	36.7381	270	34.8791	127	35.2691	161	36.5561	241	36.8161	238
36.3871	165	36.7511	261	34.8921	124	35.2821	157	36.5691	246	36.8291	232
36.4001	174	36.7641	255	34.9051	124	35.2951	155	36.5821	248	36.8421	231
36.4131	176	36.7771	262	34.9181	124	35.3081	155	36.5951	263	36.8551	232
36.4261	178	36.7901	281	34.9311	123	35.3211	156	36.6081	277	36.8681	231
36.4391	179	36.8031	281	34.9441	123	35.3341	157	36.6211	296	36.8811	231
36.4521	181	36.8161	286	34.9571	123	35.3471	158	36.6341	313	36.8941	232
36.4651	184	36.8291	284	34.9701	127	35.3601	161	36.6471	323	36.9071	234
36.4781	187	36.8421	280	34.9831	130	35.3731	157	36.6601	332	36.9201	241
36.4911	181	36.8551	276	34.9961	133	35.3861	152	36.6731	333	36.9331	248
36.5041	181	36.8681	278	35.0091	132	35.3991	148	36.6861	336	36.9461	258
36.5171	187	36.8811	279	35.0221	131	35.4121	150	36.6991	342	36.9591	269
36.5301	188	36.8941	291	35.0351	133	35.4251	155	36.7121	339	36.9721	277
36.5431	194	36.9071	293	35.0481	134	35.4381	157	36.7251	353	36.9851	290
36.5561	200	36.9201	292	35.0611	130	35.4511	159	36.7381	360	36.9981	300
36.5691	199	36.9331	294	35.0741	122	35.4641	162	36.7511	369	37.0111	305
36.5821	204	36.9461	287	35.0871	120	35.4771	158	36.7641	366	37.0241	313
36.5951	210	36.9591	287	35.1001	119	35.4901	157	36.7771	365	37.0371	326
36.6081	206	36.9721	285	35.1131	119	35.5031	152	36.7901	367	37.0501	344
36.6211	203	36.9851	285	35.1261	119	35.5161	150	36.8031	367	37.0631	364
36.6341	204	36.9981	292	35.1391	122	35.5291	151	36.8161	367	37.0761	379
36.6471	207	37.0111	295	35.1521	122	35.5421	158	36.8291	366	37.0891	408
36.6601	206	37.0241	294	35.1651	126	35.5551	165	36.8421	363	37.1021	426
36.6731	210	37.0371	295	35.1781	127	35.5681	169	36.8551	360	37.1151	433
36.6861	215	37.0501	292	35.1911	127	35.5811	168	36.8681	354	37.1281	448
36.6991	215	37.0631	288	35.2041	128	35.5941	166	36.8811	352	37.1411	480
36.7121	217	37.0761	293	35.2171	129	35.6071	160	36.8941	350	37.1541	501
36.7251	221	37.0891	296	35.2301	129	35.6201	159	36.9071	345	37.1671	501
36.7381	221	37.1021	294	35.2431	131	35.6331	157	36.9201	340	37.1801	496
36.7511	225	37.1151	293	35.2561	131	35.6461	158	36.9331	337	37.1931	502
36.7641	228	37.1281	297	35.2691	129	35.6591	160	36.9461	334	37.2061	495
36.7771	232	37.1411	297	35.2821	128	35.6721	163	36.9591	332	37.2191	475
36.7901	237	37.1541	294	35.2951	132	35.6851	164	36.9721	332	37.2321	452
36.8031	244	37.1671	297	35.3081	128	35.6981	162	36.9851	332	37.2451	435
36.8161	247	37.1801	296	35.3211	130	35.7111	162	36.9981	334	37.2581	427
36.8291	246	37.1931	294	35.3341	130	35.7241	163	37.0111	340	37.2711	418
36.8421	245	37.2061	294	35.3471	126	35.7371	162	37.0241	350	37.2841	399
36.8551	241	37.2191	292	35.3601	125	35.7501	162	37.0371	360	37.2971	384
36.8681	235	37.2321	293	35.3731	127	35.7631	161	37.0501	367	37.3101	364
36.8811	241	37.2451	294	35.3861	128	35.7761	162	37.0631	374	37.3231	346
36.8941	244	37.2581	296	35.3991	126	35.7891	162	37.0761	381	37.3361	327
36.9071	248	37.2711	295	35.4121	121	35.8021	163	37.0891	390	37.3491	311
36.9201	258	37.2841	299	35.4251	121	35.8151	164	37.1021	403	37.3621	293
36.9331	265	37.2971	294	35.4381	120	35.8281	164	37.1151	412	37.3751	275
36.9461	261	37.3101	281	35.4511	121	35.8411	165	37.1281	424	37.3881	256
36.9591	259	37.3231	285	35.4641	124	35.8541	166	37.1411	444	37.4011	242
36.9721	259	37.3361	296	35.4771	127	35.8671	165	37.1541	475	37.4141	228
36.9851	256	37.3491	301	35.4901	131	35.8801	166	37.1671	507	37.4271	211
36.9981	253	37.3621	304	35.5031	138	35.8931	167	37.1801	532	37.4401	202
37.0111	254	37.3751	306	35.5161	143	35.9061	168	37.1931	565	37.4531	190
37.0241	257	37.3881	304	35.5291	143	35.9191	170	37.2061	581	37.4661	183
37.0371	260	37.4011	300	35.5421	142	35.9321	170	37.2191	575	37.4791	181
37.0501	265	37.4141	291	35.5551	139	35.9451	171	37.2321	558	37.4921	175
37.0631	266	37.4271	287	35.5681	138	35.9581	171	37.2451	562	37.5051	171
37.0761	267	37.4401	282	35.5811	132	35.9711	172	37.2581	589	37.5181	170
37.0891	269	37.4531	275	35.5941	128	35.9841	174	37.2711	600	37.5311	168
37.1021	271	37.4661	272	35.6071	130	35.9971	169	37.2841	590	37.5441	166
37.1151	270	37.4791	269	35.6201	134	36.0101	168	37.2971	585	37.5571	159
37.1281	268	37.4921	274	35.6331	132	36.0231	172	37.3101	599	37.5701	157
37.1411	270	37.5051	273	35.6461	132	36.0361	177	37.3231	600	37.5831	154
37.1541	271	37.5181	277	35.6591	130	36.0491	184	37.3361	600	37.5961	150
37.1671	274	37.5311	280	35.6721	127	36.0621	185	37.3491	602	37.6091	149
37.1801	279	37.5441	282	35.6851	124	36.0751	190	37.3621	577	37.6221	145
37.1931	284	37.5571	283	35.6981	121	36.0881	192	37.3751	540	37.6351	145
37.2061	291	37.5701	282	35.7111	121	36.1011	195	37.3881	521	37.6481	146
37.2191	293	37.5831	280	35.7241	118	36.1141	193	37.4011	500	37.6611	134
37.2321	293	37.5961	273	35.7371	114	36.1271	188	37.4141	483	37.6741	134
37.2451	289	37.6091	267	35.7501	113	36.1401	185	37.4271	444	37.6871	133
37.2581	292	37.6221	269	35.7631	114	36.1531	188	37.4401	423	37.7001	133
37.2711	298	37.6351	268	35.7761	117	36.1661	189	37.4531	395	37.7131	133
37.2841	300	37.6481	262	35.7891	121	36.1791	191	37.4661	370	37.7261	133
37.2971	301	37.6611	273	35.8021	127	36.1921	186	37.4791	352	37.7391	134
37.3101	300	37.6741	265	35.8151	134	36.2051	192	37.4921	341	37.7521	134
37.3231	300	37.6871	271	35.8281	141	36.2181	197	37.5051	330	37.7651	134
37.3361	302	37.7001	274	35.8411	146	36.2311	206	37.5181	319	37.7781	135
37.3491	300	37.7131	277	35.8541	145	36.2441	207	37.5311	303	37.7911	135
37.3621	293	37.7261	279	35.8671	145	36.2571	206	37.5441	291	37.8041	135
37.3751	286	37.7391	282	35.8801	139	36.2701	207	37.5571	280	37.8171	135
37.3881	283	37.7521	288	35.8931	140	36.2831	207	37.5701	267	37.8301	136
37.4011	280	37.7651	290	35.9061	141	36.2961	210	37.5831	253	37.8431	136
37.4141	272	37.7781	278	35.9191	142	36.3091	212	37.5961	239	37.8561	137
37.4271	268	37.7911	271	35.9321	139	36.3221	212	37.6091	233	37.8691	138
37.4401	276	37.8041	263	35.9451	141	36.3351	222	37.6221	225	37.8821	139
37.4531	279	37.8171	256	35.9581	142	36.3481	224	37.6351	220	37.8951	140
37.4661	281	37.8301	251	35.9711	142	36.3611	232	37.6481	215	37.9081	141
37.4791	279	37.8431	247	35.9841	138	36.3741	242	37.6611	213	37.9211	142
37.4921	279	37.8561	250	35.9971	139	36.3871	245	37.6741	212	37.9341	143
37.5051	278	37.8691	255	36.0101	140	36.4001	249	37.6871	212	37.9471	144
37.5181	272	37.8821	269	36.0231	140	36.4131	254	37.7001	210	37.9601	144
37.5311	265	37.8951	278	36.0361	138	36.4261	256	37.7131	208	37.9731	146
37.5441	258	37.9081	279	36.0491	136	36.4391	256	37.7261	205	37.9861	146
37.5571	254	37.9211	283	36.0621	141	36.4521	251	37.7391	201	37.9991	148
37.5701	253	37.9341	287	36.0751	144	36.4651	245	37.7521	194	38.0121	149
37.5831	249	37.9471	286	36.0881	147	36.4781	241	37.7651	189	38.0251	151
37.5961	250	37.9601	283	36.1011	150	36.4911	245	37.7781	186	38.0381	153
37.6091	245	37.9731	279	36.1141	151	36.5041	256	37.7911	185	38.0511	154
37.6221	245	37.9861	278	36.1271	154	36.5171	260	37.8041	183	38.0641	156
37.6351	249	37.9991	277	36.1401	154	36.5301	270	37.8171	182	38.0771	158
37.6481	250	38.0121	279	36.1531	155	36.5431	280	37.8301	181	38.0901	162
37.6611	248	38.0251	280	36.1661	152	36.5561	285	37.8431	180	38.1031	164
37.6741	244	38.0381	283	36.1791	148	36.5691	291	37.8561	180	38.1161	168
37.6871	238	38.0511	289	36.1921	149	36.5821	291	37.8691	181	38.1291	170
37.7001	233	38.0641	292	36.2051	148	36.5951	288	37.8821	181	38.1421	174
37.7131	233	38.0771	295	36.2181	147	36.6081	288	37.8951	181	38.1551	176
37.7261	238	38.0901	297	36.2311	145	36.6211	288	37.9081	182	38.1681	181
37.7391	236	38.1031	300	36.2441	147	36.6341	290	37.9211	183	38.1811	185
37.7521	237	38.1161	300	36.2571	146	36.6471	289	37.9341	185	38.1941	190
37.7651	243	38.1291	299	36.2701	149	36.6601	291	37.9471	185	38.2071	197
37.7781	243	38.1421	303	36.2831	154	36.6731	295	37.9601	186	38.2201	202
37.7911	234	38.1551	311	36.2961	157	36.6861	301	37.9731	186	38.2331	211
37.8041	234	38.1681	318	36.3091	161	36.6991	312	37.9861	186	38.2461	223
37.8171	234	38.1811	323	36.3221	164	36.7121	318	37.9991	188	38.2591	235
37.8301	234	38.1941	329	36.3351	166	36.7251	321	38.0121	189	38.2721	246
37.8431	235	38.2071	337	36.3481	170	36.7381	320	38.0251	190	38.2851	260
37.8561	235	38.2201	340	36.3611	170	36.7511	321	38.0381	191	38.2981	274
37.8691	235	38.2331	346	36.3741	167	36.7641	323	38.0511	194	38.3111	288
37.8821	236	38.2461	349	36.3871	163	36.7771	324	38.0641	195	38.3241	302
37.8951	237	38.2591	352	36.4001	160	36.7901	325	38.0771	196	38.3371	316
37.9081	237	38.2721	357	36.4131	163	36.8031	322	38.0901	198	38.3501	328
37.9211	237	38.2851	363	36.4261	161	36.8161	323	38.1031	200	38.3631	342
37.9341	237	38.2981	371	36.4391	159	36.8291	332	38.1161	202	38.3761	361
37.9471	238	38.3111	380	36.4521	165	36.8421	328	38.1291	204	38.3891	379
37.9601	230	38.3241	389	36.4651	171	36.8551	338	38.1421	206	38.4021	394
37.9731	233	38.3371	396	36.4781	178	36.8681	350	38.1551	208	38.4151	417
37.9861	233	38.3501	399	36.4911	180	36.8811	367	38.1681	210	38.4281	447
37.9991	235	38.3631	405	36.5041	181	36.8941	365	38.1811	213	38.4411	472
38.0121	243	38.3761	410	36.5171	182	36.9071	369	38.1941	218	38.4541	488
38.0251	249	38.3891	415	36.5301	182	36.9201	369	38.2071	222	38.4671	507
38.0381	255	38.4021	419	36.5431	186	36.9331	360	38.2201	231	38.4801	529
38.0511	256	38.4151	428	36.5561	185	36.9461	359	38.2331	230	38.4931	537
38.0641	259	38.4281	441	36.5691	184	36.9591	361	38.2461	231	38.5061	559
38.0771	259	38.4411	449	36.5821	190	36.9721	357	38.2591	237	38.5191	593
38.0901	261	38.4541	454	36.5951	190	36.9851	357	38.2721	242	38.5321	623
38.1031	262	38.4671	455	36.6081	197	36.9981	356	38.2851	252	38.5451	638
38.1161	259	38.4801	454	36.6211	199	37.0111	353	38.2981	265	38.5581	634
38.1291	258	38.4931	451	36.6341	203	37.0241	350	38.3111	278	38.5711	639
38.1421	260	38.5061	455	36.6471	203	37.0371	356	38.3241	288	38.5841	639
38.1551	259	38.5191	467	36.6601	202	37.0501	362	38.3371	293	38.5971	642
38.1681	264	38.5321	479	36.6731	204	37.0631	366	38.3501	302	38.6101	653
38.1811	268	38.5451	495	36.6861	205	37.0761	368	38.3631	315	38.6231	662
38.1941	269	38.5581	519	36.6991	202	37.0891	371	38.3761	330	38.6361	666
38.2071	270	38.5711	530	36.7121	202	37.1021	373	38.3891	347	38.6491	680
38.2201	278	38.5841	537	36.7251	206	37.1151	376	38.4021	364	38.6621	689
38.2331	284	38.5971	545	36.7381	209	37.1281	381	38.4151	382	38.6751	692
38.2461	287	38.6101	542	36.7511	212	37.1411	378	38.4281	404	38.6881	703
38.2591	294	38.6231	535	36.7641	211	37.1541	389	38.4411	427	38.7011	723
38.2721	297	38.6361	534	36.7771	211	37.1671	377	38.4541	448	38.7141	749
38.2851	297	38.6491	527	36.7901	211	37.1801	359	38.4671	470	38.7271	774
38.2981	303	38.6621	524	36.8031	216	37.1931	350	38.4801	496	38.7401	810
38.3111	308	38.6751	542	36.8161	217	37.2061	349	38.4931	523	38.7531	852
38.3241	310	38.6881	563	36.8291	218	37.2191	365	38.5061	552	38.7661	886
38.3371	314	38.7011	567	36.8421	219	37.2321	383	38.5191	579	38.7791	929
38.3501	320	38.7141	574	36.8551	219	37.2451	379	38.5321	603	38.7921	964
38.3631	324	38.7271	577	36.8681	218	37.2581	370	38.5451	628	38.8051	1006
38.3761	325	38.7401	584	36.8811	219	37.2711	368	38.5581	653	38.8181	1040
38.3891	326	38.7531	588	36.8941	219	37.2841	363	38.5711	673	38.8311	1080
38.4021	326	38.7661	596	36.9071	219	37.2971	359	38.5841	691	38.8441	1157
38.4151	325	38.7791	605	36.9201	224	37.3101	355	38.5971	712	38.8571	1197
38.4281	327	38.7921	614	36.9331	221	37.3231	353	38.6101	733	38.8701	1220
38.4411	330	38.8051	612	36.9461	228	37.3361	350	38.6231	750	38.8831	1215
38.4541	336	38.8181	603	36.9591	232	37.3491	345	38.6361	767	38.8961	1239
38.4671	341	38.8311	593	36.9721	234	37.3621	333	38.6491	790	38.9091	1282
38.4801	351	38.8441	588	36.9851	234	37.3751	337	38.6621	811	38.9221	1306
38.4931	357	38.8571	607	36.9981	241	37.3881	331	38.6751	828	38.9351	1297
38.5061	363	38.8701	618	37.0111	234	37.4011	331	38.6881	837	38.9481	1275
38.5191	366	38.8831	627	37.0241	235	37.4141	331	38.7011	853	38.9611	1302
38.5321	367	38.8961	622	37.0371	228	37.4271	329	38.7141	866	38.9741	1324
38.5451	371	38.9091	630	37.0501	221	37.4401	328	38.7271	875	38.9871	1312
38.5581	375	38.9221	622	37.0631	222	37.4531	326	38.7401	894	39.0001	1244
38.5711	383	38.9351	604	37.0761	225	37.4661	326	38.7531	905	39.0131	1157
38.5841	389	38.9481	601	37.0891	226	37.4791	328	38.7661	931	39.0261	1142
38.5971	391	38.9611	626	37.1021	232	37.4921	321	38.7791	972	39.0391	1132
38.6101	395	38.9741	643	37.1151	235	37.5051	311	38.7921	1014	39.0521	1108
38.6231	396	38.9871	640	37.1281	243	37.5181	304	38.8051	1042	39.0651	1060
38.6361	396	39.0001	646	37.1411	237	37.5311	298	38.8181	1057	39.0781	1027
38.6491	395	39.0131	638	37.1541	228	37.5441	295	38.8311	1098	39.0911	1000
38.6621	397	39.0261	636	37.1671	227	37.5571	295	38.8441	1124	39.1041	919
38.6751	404	39.0391	615	37.1801	226	37.5701	299	38.8571	1151	39.1171	889
38.6881	414	39.0521	598	37.1931	230	37.5831	294	38.8701	1186	39.1301	840
38.7011	433	39.0651	597	37.2061	233	37.5961	288	38.8831	1233	39.1431	787
38.7141	446	39.0781	591	37.2191	234	37.6091	282	38.8961	1293	39.1561	742
38.7271	445	39.0911	589	37.2321	235	37.6221	275	38.9091	1362	39.1691	697
38.7401	435	39.1041	590	37.2451	232	37.6351	272	38.9221	1428	39.1821	663
38.7531	447	39.1171	584	37.2581	221	37.6481	268	38.9351	1475	39.1951	608
38.7661	449	39.1301	589	37.2711	212	37.6611	268	38.9481	1513	39.2081	563
38.7791	453	39.1431	590	37.2841	209	37.6741	277	38.9611	1525	39.2211	532
38.7921	456	39.1561	595	37.2971	207	37.6871	280	38.9741	1543	39.2341	502
38.8051	457	39.1691	601	37.3101	206	37.7001	280	38.9871	1561	39.2471	470
38.8181	450	39.1821	624	37.3231	207	37.7131	273	39.0001	1641	39.2601	434
38.8311	448	39.1951	607	37.3361	208	37.7261	268	39.0131	1698	39.2731	401
38.8441	439	39.2081	577	37.3491	211	37.7391	263	39.0261	1733	39.2861	380
38.8571	439	39.2211	558	37.3621	214	37.7521	263	39.0391	1694	39.2991	365
38.8701	442	39.2341	551	37.3751	217	37.7651	267	39.0521	1659	39.3121	346
38.8831	452	39.2471	564	37.3881	214	37.7781	263	39.0651	1614	39.3251	325
38.8961	465	39.2601	564	37.4011	213	37.7911	263	39.0781	1614	39.3381	306
38.9091	480	39.2731	549	37.4141	213	37.8041	271	39.0911	1563	39.3511	295
38.9221	489	39.2861	547	37.4271	210	37.8171	268	39.1041	1507	39.3641	283
38.9351	489	39.2991	532	37.4401	212	37.8301	263	39.1171	1486	39.3771	267
38.9481	496	39.3121	521	37.4531	210	37.8431	256	39.1301	1459	39.3901	251
38.9611	508	39.3251	516	37.4661	213	37.8561	256	39.1431	1407	39.4031	245
38.9741	501	39.3381	511	37.4791	211	37.8691	257	39.1561	1361	39.4161	239
38.9871	516	39.3511	508	37.4921	214	37.8821	260	39.1691	1376	39.4291	231
39.0001	532	39.3641	493	37.5051	215	37.8951	264	39.1821	1358	39.4421	222
39.0131	529	39.3771	488	37.5181	209	37.9081	260	39.1951	1280	39.4551	216
39.0261	512	39.3901	485	37.5311	208	37.9211	257	39.2081	1192	39.4681	204
39.0391	518	39.4031	479	37.5441	207	37.9341	262	39.2211	1145	39.4811	200
39.0521	527	39.4161	472	37.5571	207	37.9471	261	39.2341	1084	39.4941	195
39.0651	504	39.4291	464	37.5701	206	37.9601	260	39.2471	1018	39.5071	192
39.0781	496	39.4421	464	37.5831	201	37.9731	258	39.2601	976	39.5201	189
39.0911	510	39.4551	468	37.5961	202	37.9861	262	39.2731	935	39.5331	187
39.1041	540	39.4681	470	37.6091	200	37.9991	273	39.2861	890	39.5461	185
39.1171	546	39.4811	467	37.6221	196	38.0121	289	39.2991	832	39.5591	183
39.1301	536	39.4941	455	37.6351	189	38.0251	300	39.3121	775	39.5721	181
39.1431	519	39.5071	448	37.6481	190	38.0381	306	39.3251	719	39.5851	180
39.1561	493	39.5201	443	37.6611	190	38.0511	306	39.3381	674	39.5981	179
39.1691	491	39.5331	440	37.6741	191	38.0641	310	39.3511	640	39.6111	179
39.1821	502	39.5461	434	37.6871	192	38.0771	316	39.3641	594	39.6241	178
39.1951	501	39.5591	431	37.7001	189	38.0901	322	39.3771	555	39.6371	177
39.2081	490	39.5721	433	37.7131	188	38.1031	325	39.3901	528	39.6501	176
39.2211	483	39.5851	431	37.7261	191	38.1161	330	39.4031	503	39.6631	178
39.2341	497	39.5981	429	37.7391	185	38.1291	342	39.4161	480	39.6761	180
39.2471	494	39.6111	421	37.7521	185	38.1421	355	39.4291	457	39.6891	180
39.2601	473	39.6241	409	37.7651	184	38.1551	361	39.4421	434	39.7021	181
39.2731	468	39.6371	409	37.7781	187	38.1681	358	39.4551	411	39.7151	181
39.2861	461	39.6501	407	37.7911	189	38.1811	357	39.4681	395	39.7281	182
39.2991	454	39.6631	404	37.8041	194	38.1941	362	39.4811	379	39.7411	184
39.3121	448	39.6761	401	37.8171	194	38.2071	364	39.4941	359	39.7541	185
39.3251	453	39.6891	398	37.8301	192	38.2201	368	39.5071	352	39.7671	187
39.3381	445	39.7021	396	37.8431	195	38.2331	374	39.5201	343	39.7801	191
39.3511	437	39.7151	395	37.8561	196	38.2461	382	39.5331	335	39.7931	194
39.3641	423	39.7281	393	37.8691	195	38.2591	387	39.5461	332	39.8061	197
39.3771	409	39.7411	392	37.8821	199	38.2721	396	39.5591	324	39.8191	204
39.3901	403	39.7541	390	37.8951	196	38.2851	405	39.5721	315	39.8321	207
39.4031	398	39.7671	389	37.9081	194	38.2981	416	39.5851	283	39.8451	212
39.4161	395	39.7801	387	37.9211	195	38.3111	428	39.5981	277	39.8581	215
39.4291	391	39.7931	386	37.9341	196	38.3241	442	39.6111	273	39.8711	220
39.4421	384	39.8061	384	37.9471	198	38.3371	454	39.6241	268	39.8841	228
39.4551	380	39.8191	383	37.9601	199	38.3501	467	39.6371	263	39.8971	241
39.4681	376	39.8321	384	37.9731	201	38.3631	480	39.6501	260	39.9101	253
39.4811	370	39.8451	381	37.9861	203	38.3761	490	39.6631	257	39.9231	265
39.4941	360	39.8581	378	37.9991	205	38.3891	497	39.6761	254	39.9361	273
39.5071	355	39.8711	379	38.0121	205	38.4021	505	39.6891	252	39.9491	278
39.5201	356	39.8841	382	38.0251	209	38.4151	517	39.7021	249	39.9621	288
39.5331	354	39.8971	385	38.0381	213	38.4281	533	39.7151	247	39.9751	298
39.5461	355	39.9101	387	38.0511	219	38.4411	545	39.7281	246	39.9881	311
39.5591	354	39.9231	387	38.0641	220	38.4541	559	39.7411	246	40.0011	326
39.5721	349	39.9361	386	38.0771	223	38.4671	576	39.7541	245	40.0141	339
39.5851	351	39.9491	389	38.0901	225	38.4801	586	39.7671	247	40.0271	363
39.5981	357	39.9621	394	38.1031	229	38.4931	591	39.7801	247	40.0401	389
39.6111	357	39.9751	397	38.1161	234	38.5061	603	39.7931	247	40.0531	417
39.6241	353	39.9881	400	38.1291	236	38.5191	614	39.8061	248	40.0661	437
39.6371	352	40.0011	402	38.1421	237	38.5321	618	39.8191	250	40.0791	459
39.6501	350	40.0141	402	38.1551	242	38.5451	631	39.8321	250	40.0921	482
39.6631	345	40.0271	400	38.1681	244	38.5581	651	39.8451	253	40.1051	503
39.6761	343	40.0401	394	38.1811	248	38.5711	667	39.8581	256	40.1181	529
39.6891	341	40.0531	392	38.1941	250	38.5841	687	39.8711	259	40.1311	552
39.7021	336	40.0661	387	38.2071	255	38.5971	696	39.8841	262	40.1441	589
39.7151	336	40.0791	390	38.2201	259	38.6101	722	39.8971	267	40.1571	623
39.7281	340	40.0921	397	38.2331	267	38.6231	729	39.9101	281	40.1701	667
39.7411	339	40.1051	406	38.2461	276	38.6361	736	39.9231	287	40.1831	729
39.7541	337	40.1181	419	38.2591	285	38.6491	755	39.9361	291	40.1961	769
39.7671	339	40.1311	424	38.2721	289	38.6621	776	39.9491	296	40.2091	792
39.7801	341	40.1441	426	38.2851	293	38.6751	783	39.9621	302	40.2221	807
39.7931	341	40.1571	431	38.2981	297	38.6881	772	39.9751	312	40.2351	870
39.8061	347	40.1701	424	38.3111	304	38.7011	780	39.9881	327	40.2481	891
39.8191	350	40.1831	430	38.3241	314	38.7141	820	40.0011	342	40.2611	875
39.8321	350	40.1961	439	38.3371	322	38.7271	815	40.0141	355	40.2741	866
39.8451	351	40.2091	441	38.3501	328	38.7401	802	40.0271	365	40.2871	888
39.8581	353	40.2221	446	38.3631	341	38.7531	803	40.0401	372	40.3001	867
39.8711	352	40.2351	444	38.3761	337	38.7661	826	40.0531	380	40.3131	847
39.8841	353	40.2481	435	38.3891	340	38.7791	811	40.0661	395	40.3261	835
39.8971	351	40.2611	432	38.4021	340	38.7921	804	40.0791	411	40.3391	829
39.9101	346	40.2741	436	38.4151	344	38.8051	802	40.0921	422	40.3521	806
39.9231	339	40.2871	439	38.4281	352	38.8181	827	40.1051	446	40.3651	786
39.9361	339	40.3001	440	38.4411	362	38.8311	854	40.1181	472	40.3781	726
39.9491	335	40.3131	434	38.4541	369	38.8441	874	40.1311	496	40.3911	686
39.9621	333	40.3261	444	38.4671	371	38.8571	881	40.1441	520	40.4041	693
39.9751	338	40.3391	444	38.4801	378	38.8701	854	40.1571	549	40.4171	644
39.9881	346	40.3521	447	38.4931	373	38.8831	846	40.1701	573	40.4301	609
40.0011	353	40.3651	451	38.5061	373	38.8961	865	40.1831	604	40.4431	571
40.0141	363	40.3781	450	38.5191	383	38.9091	872	40.1961	654	40.4561	534
40.0271	364	40.3911	449	38.5321	387	38.9221	874	40.2091	700	40.4691	497
40.0401	363	40.4041	449	38.5451	394	38.9351	870	40.2221	737	40.4821	472
40.0531	360	40.4171	448	38.5581	407	38.9481	867	40.2351	782	40.4951	457
40.0661	354	40.4301	436	38.5711	415	38.9611	865	40.2481	823	40.5081	442
40.0791	345	40.4431	439	38.5841	416	38.9741	863	40.2611	843	40.5211	424
40.0921	343	40.4561	445	38.5971	419	38.9871	849	40.2741	857	40.5341	405
40.1051	347	40.4691	446	38.6101	423	39.0001	835	40.2871	909	40.5471	393
40.1181	354	40.4821	446	38.6231	419	39.0131	821	40.3001	975	40.5601	383
40.1311	358	40.4951	448	38.6361	416	39.0261	817	40.3131	1015	40.5731	365
40.1441	368	40.5081	451	38.6491	416	39.0391	806	40.3261	1026	40.5861	356
40.1571	372	40.5211	450	38.6621	418	39.0521	791	40.3391	1050	40.5991	351
40.1701	374	40.5341	454	38.6751	425	39.0651	767	40.3521	1080	40.6121	343
40.1831	380	40.5471	449	38.6881	431	39.0781	792	40.3651	1092	40.6251	337
40.1961	377	40.5601	445	38.7011	448	39.0911	805	40.3781	1066	40.6381	334
40.2091	387	40.5731	445	38.7141	470	39.1041	809	40.3911	1067	40.6511	333
40.2221	394	40.5861	438	38.7271	465	39.1171	770	40.4041	1075	40.6641	334
40.2351	396	40.5991	436	38.7401	462	39.1301	752	40.4171	1066	40.6771	337
40.2481	399	40.6121	428	38.7531	454	39.1431	730	40.4301	1022	40.6901	343
40.2611	403	40.6251	424	38.7661	451	39.1561	743	40.4431	1011	40.7031	349
40.2741	401	40.6381	422	38.7791	464	39.1691	713	40.4561	1017	40.7161	361
40.2871	398	40.6511	419	38.7921	472	39.1821	710	40.4691	983	40.7291	375
40.3001	389	40.6641	420	38.8051	482	39.1951	707	40.4821	912	40.7421	389
40.3131	406	40.6771	418	38.8181	474	39.2081	688	40.4951	887	40.7551	409
40.3261	416	40.6901	412	38.8311	475	39.2211	669	40.5081	841	40.7681	430
40.3391	423	40.7031	411	38.8441	487	39.2341	648	40.5211	796	40.7811	448
40.3521	429	40.7161	414	38.8571	481	39.2471	630	40.5341	767	40.7941	465
40.3651	432	40.7291	413	38.8701	476	39.2601	609	40.5471	732	40.8071	477
40.3781	424	40.7421	413	38.8831	471	39.2731	593	40.5601	693	40.8201	498
40.3911	445	40.7551	416	38.8961	471	39.2861	576	40.5731	669	40.8331	515
40.4041	464	40.7681	413	38.9091	465	39.2991	565	40.5861	652	40.8461	528
40.4171	455	40.7811	412	38.9221	468	39.3121	559	40.5991	629	40.8591	564
40.4301	411	40.7941	410	38.9351	467	39.3251	560	40.6121	601	40.8721	601
40.4431	419	40.8071	401	38.9481	479	39.3381	565	40.6251	572	40.8851	618
40.4561	439	40.8201	389	38.9611	484	39.3511	562	40.6381	550	40.8981	619
40.4691	445	40.8331	381	38.9741	481	39.3641	560	40.6511	530	40.9111	629
40.4821	434	40.8461	380	38.9871	481	39.3771	556	40.6641	512	40.9241	636
40.4951	425	40.8591	377	39.0001	467	39.3901	549	40.6771	493	40.9371	640
40.5081	410	40.8721	376	39.0131	474	39.4031	530	40.6901	479	40.9501	633
40.5211	427	40.8851	373	39.0261	475	39.4161	506	40.7031	481	40.9631	618
40.5341	426	40.8981	371	39.0391	472	39.4291	482	40.7161	478	40.9761	597
40.5471	430	40.9111	373	39.0521	465	39.4421	463	40.7291	474	40.9891	571
40.5601	418	40.9241	373	39.0651	470	39.4551	451	40.7421	469	41.0021	546
40.5731	402	40.9371	369	39.0781	477	39.4681	447	40.7551	469	41.0151	528
40.5861	401	40.9501	369	39.0911	474	39.4811	440	40.7681	471	41.0281	510
40.5991	387	40.9631	365	39.1041	473	39.4941	432	40.7811	480	41.0411	482
40.6121	381	40.9761	366	39.1171	459	39.5071	424	40.7941	491	41.0541	454
40.6251	374	40.9891	354	39.1301	441	39.5201	417	40.8071	505	41.0671	429
40.6381	369	41.0021	344	39.1431	434	39.5331	418	40.8201	526	41.0801	404
40.6511	366	41.0151	339	39.1561	422	39.5461	413	40.8331	547	41.0931	379
40.6641	365	41.0281	333	39.1691	414	39.5591	409	40.8461	564	41.1061	356
40.6771	365	41.0411	336	39.1821	408	39.5721	404	40.8591	577	41.1191	336
40.6901	366	41.0541	334	39.1951	409	39.5851	399	40.8721	584	41.1321	317
40.7031	362	41.0671	334	39.2081	402	39.5981	395	40.8851	594	41.1451	299
40.7161	358	41.0801	336	39.2211	393	39.6111	391	40.8981	608	41.1581	283
40.7291	351	41.0931	332	39.2341	391	39.6241	387	40.9111	627	41.1711	268
40.7421	343	41.1061	324	39.2471	386	39.6371	383	40.9241	639	41.1841	253
40.7551	346	41.1191	315	39.2601	376	39.6501	379	40.9371	669	41.1971	241
40.7681	344	41.1321	307	39.2731	371	39.6631	375	40.9501	704	41.2101	228
40.7811	344	41.1451	302	39.2861	370	39.6761	372	40.9631	716	41.2231	216
40.7941	345	41.1581	297	39.2991	368	39.6891	371	40.9761	723	41.2361	206
40.8071	345	41.1711	292	39.3121	365	39.7021	371	40.9891	735	41.2491	196
40.8201	345	41.1841	290	39.3251	361	39.7151	373	41.0021	742	41.2621	186
40.8331	343	41.1971	290	39.3381	357	39.7281	374	41.0151	748	41.2751	178
40.8461	342	41.2101	292	39.3511	349	39.7411	372	41.0281	759	41.2881	172
40.8591	339	41.2231	290	39.3641	344	39.7541	371	41.0411	767	41.3011	169
40.8721	338	41.2361	288	39.3771	338	39.7671	374	41.0541	757	41.3141	162
40.8851	341	41.2491	287	39.3901	339	39.7801	378	41.0671	738	41.3271	154
40.8981	336	41.2621	286	39.4031	341	39.7931	386	41.0801	728	41.3401	151
40.9111	332	41.2751	279	39.4161	340	39.8061	396	41.0931	713	41.3531	147
40.9241	332	41.2881	279	39.4291	343	39.8191	402	41.1061	692	41.3661	143
40.9371	331	41.3011	277	39.4421	340	39.8321	407	41.1191	684	41.3791	141
40.9501	329	41.3141	267	39.4551	336	39.8451	409	41.1321	674	41.3921	137
40.9631	325	41.3271	255	39.4681	332	39.8581	410	41.1451	629	41.4051	133
40.9761	323	41.3401	251	39.4811	318	39.8711	409	41.1581	594	41.4181	131
40.9891	322	41.3531	246	39.4941	303	39.8841	407	41.1711	575	41.4311	129
41.0021	318	41.3661	242	39.5071	294	39.8971	407	41.1841	543	41.4441	128
41.0151	324	41.3791	240	39.5201	291	39.9101	405	41.1971	506	41.4571	126
41.0281	330	41.3921	238	39.5331	287	39.9231	410	41.2101	477	41.4701	125
41.0411	326	41.4051	238	39.5461	283	39.9361	424	41.2231	448	41.4831	123
41.0541	322	41.4181	244	39.5591	287	39.9491	438	41.2361	414	41.4961	122
41.0671	317	41.4311	242	39.5721	287	39.9621	448	41.2491	384	41.5091	121
41.0801	309	41.4441	236	39.5851	285	39.9751	464	41.2621	363	41.5221	119
41.0931	307	41.4571	232	39.5981	284	39.9881	480	41.2751	347	41.5351	118
41.1061	302	41.4701	234	39.6111	282	40.0011	492	41.2881	334	41.5481	117
41.1191	295	41.4831	231	39.6241	276	40.0141	494	41.3011	326	41.5611	117
41.1321	296	41.4961	230	39.6371	274	40.0271	493	41.3141	317	41.5741	116
41.1451	291	41.5091	229	39.6501	270	40.0401	488	41.3271	307	41.5871	115
41.1581	287	41.5221	230	39.6631	265	40.0531	488	41.3401	301	41.6001	115
41.1711	284	41.5351	230	39.6761	263	40.0661	481	41.3531	287	41.6131	115
41.1841	280	41.5481	226	39.6891	264	40.0791	494	41.3661	267	41.6261	114
41.1971	277	41.5611	219	39.7021	265	40.0921	514	41.3791	249	41.6391	114
41.2101	275	41.5741	215	39.7151	262	40.1051	533	41.3921	236	41.6521	114
41.2231	274	41.5871	211	39.7281	260	40.1181	537	41.4051	222	41.6651	114
41.2361	271	41.6001	204	39.7411	262	40.1311	541	41.4181	213	41.6781	114
41.2491	262	41.6131	199	39.7541	263	40.1441	542	41.4311	208	41.6911	113
41.2621	254	41.6261	201	39.7671	264	40.1571	541	41.4441	204	41.7041	113
41.2751	249	41.6391	203	39.7801	266	40.1701	552	41.4571	203	41.7171	114
41.2881	242	41.6521	202	39.7931	270	40.1831	545	41.4701	201	41.7301	114
41.3011	236	41.6651	201	39.8061	274	40.1961	555	41.4831	195	41.7431	114
41.3141	240	41.6781	204	39.8191	278	40.2091	596	41.4961	190	41.7561	114
41.3271	238	41.6911	204	39.8321	282	40.2221	582	41.5091	184	41.7691	114
41.3401	235	41.7041	209	39.8451	281	40.2351	547	41.5221	180	41.7821	114
41.3531	236	41.7171	208	39.8581	277	40.2481	522	41.5351	178	41.7951	115
41.3661	237	41.7301	206	39.8711	276	40.2611	535	41.5481	176	41.8081	116
41.3791	237	41.7431	205	39.8841	272	40.2741	556	41.5611	174	41.8211	116
41.3921	235	41.7561	205	39.8971	271	40.2871	553	41.5741	171	41.8341	116
41.4051	226	41.7691	200	39.9101	277	40.3001	576	41.5871	168	41.8471	118
41.4181	221	41.7821	191	39.9231	283	40.3131	596	41.6001	166	41.8601	119
41.4311	215	41.7951	185	39.9361	284	40.3261	606	41.6131	163	41.8731	119
41.4441	217	41.8081	186	39.9491	290	40.3391	593	41.6261	161	41.8861	120
41.4571	209	41.8211	182	39.9621	296	40.3521	566	41.6391	159	41.8991	122
41.4701	203	41.8341	185	39.9751	299	40.3651	547	41.6521	158	41.9121	124
41.4831	202	41.8471	187	39.9881	295	40.3781	550	41.6651	158	41.9251	131
41.4961	202	41.8601	190	40.0011	296	40.3911	543	41.6781	158	41.9381	130
41.5091	200	41.8731	190	40.0141	300	40.4041	561	41.6911	158	41.9511	130
41.5221	201	41.8861	191	40.0271	298	40.4171	564	41.7041	158	41.9641	130
41.5351	197	41.8991	193	40.0401	310	40.4301	562	41.7171	158	41.9771	133
41.5481	198	41.9121	194	40.0531	312	40.4431	546	41.7301	158	41.9901	134
41.5611	199	41.9251	197	40.0661	320	40.4561	545	41.7431	156	42.0031	135
41.5741	201	41.9381	200	40.0791	313	40.4691	539	41.7561	154	42.0161	138
41.5871	201	41.9511	200	40.0921	322	40.4821	529	41.7691	154	42.0291	138
41.6001	197	41.9641	199	40.1051	333	40.4951	534	41.7821	154	42.0421	143
41.6131	195	41.9771	199	40.1181	334	40.5081	536	41.7951	154	42.0551	148
41.6261	189	41.9901	200	40.1311	340	40.5211	536	41.8081	154	42.0681	152
41.6391	186	42.0031	198	40.1441	338	40.5341	537	41.8211	153	42.0811	160
41.6521	186	42.0161	198	40.1571	330	40.5471	530	41.8341	153	42.0941	171
41.6651	184	42.0291	198	40.1701	331	40.5601	530	41.8471	153	42.1071	183
41.6781	183	42.0421	199	40.1831	317	40.5731	522	41.8601	153	42.1201	187
41.6911	184	42.0551	203	40.1961	321	40.5861	515	41.8731	153	42.1331	190
41.7041	181	42.0681	201	40.2091	323	40.5991	510	41.8861	153	42.1461	195
41.7171	180	42.0811	201	40.2221	327	40.6121	504	41.8991	152	42.1591	199
41.7301	182	42.0941	203	40.2351	321	40.6251	497	41.9121	152	42.1721	205
41.7431	187	42.1071	207	40.2481	325	40.6381	493	41.9251	153	42.1851	214
41.7561	189	42.1201	213	40.2611	336	40.6511	493	41.9381	153	42.1981	221
41.7691	191	42.1331	216	40.2741	352	40.6641	492	41.9511	155	42.2111	230
41.7821	192	42.1461	220	40.2871	367	40.6771	490	41.9641	157	42.2241	243
41.7951	191	42.1591	220	40.3001	372	40.6901	487	41.9771	158	42.2371	258
41.8081	190	42.1721	219	40.3131	355	40.7031	478	41.9901	158	42.2501	267
41.8211	182	42.1851	217	40.3261	353	40.7161	471	42.0031	161	42.2631	278
41.8341	176	42.1981	209	40.3391	340	40.7291	473	42.0161	163	42.2761	294
41.8471	174	42.2111	207	40.3521	339	40.7421	471	42.0291	166	42.2891	309
41.8601	175	42.2241	205	40.3651	332	40.7551	468	42.0421	169	42.3021	323
41.8731	177	42.2371	204	40.3781	327	40.7681	468	42.0551	170	42.3151	331
41.8861	175	42.2501	207	40.3911	324	40.7811	473	42.0681	175	42.3281	338
41.8991	173	42.2631	210	40.4041	328	40.7941	472	42.0811	179	42.3411	337
41.9121	179	42.2761	212	40.4171	330	40.8071	465	42.0941	187	42.3541	331
41.9251	179	42.2891	212	40.4301	335	40.8201	459	42.1071	189	42.3671	334
41.9381	177	42.3021	214	40.4431	334	40.8331	449	42.1201	186	42.3801	338
41.9511	175	42.3151	217	40.4561	334	40.8461	443	42.1331	185	42.3931	336
41.9641	176	42.3281	219	40.4691	333	40.8591	440	42.1461	191	42.4061	322
41.9771	174	42.3411	221	40.4821	331	40.8721	435	42.1591	198	42.4191	315
41.9901	166	42.3541	222	40.4951	333	40.8851	435	42.1721	208	42.4321	308
42.0031	159	42.3671	222	40.5081	333	40.8981	436	42.1851	217	42.4451	308
42.0161	153	42.3801	223	40.5211	328	40.9111	438	42.1981	229	42.4581	303
42.0291	152	42.3931	220	40.5341	336	40.9241	440	42.2111	244	42.4711	286
42.0421	156	42.4061	217	40.5471	335	40.9371	437	42.2241	255	42.4841	278
42.0551	160	42.4191	217	40.5601	339	40.9501	431	42.2371	259	42.4971	266
42.0681	165	42.4321	217	40.5731	337	40.9631	422	42.2501	263	42.5101	252
42.0811	172	42.4451	216	40.5861	334	40.9761	419	42.2631	272	42.5231	244
42.0941	176	42.4581	214	40.5991	321	40.9891	427	42.2761	283	42.5361	233
42.1071	177	42.4711	213	40.6121	303	41.0021	430	42.2891	292	42.5491	227
42.1201	173	42.4841	214	40.6251	312	41.0151	423	42.3021	303	42.5621	214
42.1331	170	42.4971	214	40.6381	321	41.0281	417	42.3151	315	42.5751	203
42.1461	166	42.5101	216	40.6511	323	41.0411	407	42.3281	329	42.5881	196
42.1591	165	42.5231	216	40.6641	329	41.0541	391	42.3411	339	42.6011	187
42.1721	166	42.5361	219	40.6771	326	41.0671	375	42.3541	347	42.6141	179
42.1851	166	42.5491	223	40.6901	323	41.0801	366	42.3671	354	42.6271	171
42.1981	164	42.5621	225	40.7031	321	41.0931	359	42.3801	363	42.6401	165
42.2111	165	42.5751	223	40.7161	312	41.1061	351	42.3931	378	42.6531	163
42.2241	163	42.5881	220	40.7291	298	41.1191	345	42.4061	382	42.6661	159
42.2371	163	42.6011	220	40.7421	297	41.1321	343	42.4191	392	42.6791	156
42.2501	163	42.6141	218	40.7551	291	41.1451	343	42.4321	397	42.6921	150
42.2631	166	42.6271	215	40.7681	290	41.1581	341	42.4451	400	42.7051	149
42.2761	167	42.6401	210	40.7811	290	41.1711	337	42.4581	402	42.7181	151
42.2891	171	42.6531	202	40.7941	289	41.1841	331	42.4711	403	42.7311	145
42.3021	175	42.6661	205	40.8071	290	41.1971	326	42.4841	409	42.7441	138
42.3151	175	42.6791	205	40.8201	283	41.2101	323	42.4971	419	42.7571	133
42.3281	177	42.6921	210	40.8331	277	41.2231	314	42.5101	426	42.7701	127
42.3411	179	42.7051	213	40.8461	273	41.2361	306	42.5231	428	42.7831	123
42.3541	176	42.7181	215	40.8591	266	41.2491	298	42.5361	424	42.7961	118
42.3671	176	42.7311	215	40.8721	257	41.2621	287	42.5491	407	42.8091	117
42.3801	178	42.7441	213	40.8851	257	41.2751	282	42.5621	387	42.8221	117
42.3931	180	42.7571	207	40.8981	259	41.2881	278	42.5751	361	42.8351	118
42.4061	182	42.7701	205	40.9111	262	41.3011	279	42.5881	344	42.8481	117
42.4191	186	42.7831	197	40.9241	265	41.3141	283	42.6011	325	42.8611	115
42.4321	197	42.7961	192	40.9371	265	41.3271	286	42.6141	310	42.8741	115
42.4451	204	42.8091	189	40.9501	263	41.3401	286	42.6271	300	42.8871	113
42.4581	200	42.8221	196	40.9631	261	41.3531	275	42.6401	290	42.9001	112
42.4711	199	42.8351	194	40.9761	259	41.3661	270	42.6531	279	42.9131	112
42.4841	199	42.8481	192	40.9891	253	41.3791	259	42.6661	271	42.9261	111
42.4971	195	42.8611	191	41.0021	250	41.3921	246	42.6791	260	42.9391	109
42.5101	193	42.8741	188	41.0151	253	41.4051	245	42.6921	250	42.9521	108
42.5231	188	42.8871	185	41.0281	253	41.4181	240	42.7051	236	42.9651	107
42.5361	181	42.9001	184	41.0411	250	41.4311	243	42.7181	230	42.9781	107
42.5491	184	42.9131	181	41.0541	249	41.4441	239	42.7311	222	42.9911	106
42.5621	186	42.9261	181	41.0671	239	41.4571	236	42.7441	218	43.0041	105
42.5751	185	42.9391	183	41.0801	236	41.4701	234	42.7571	212	43.0171	105
42.5881	189	42.9521	189	41.0931	230	41.4831	231	42.7701	200	43.0301	105
42.6011	190	42.9651	190	41.1061	225	41.4961	228	42.7831	195	43.0431	106
42.6141	189	42.9781	191	41.1191	222	41.5091	225	42.7961	190	43.0561	106
42.6271	188	42.9911	191	41.1321	221	41.5221	222	42.8091	189	43.0691	107
42.6401	184	43.0041	189	41.1451	217	41.5351	220	42.8221	187	43.0821	108
42.6531	185	43.0171	187	41.1581	215	41.5481	218	42.8351	185	43.0951	109
42.6661	181	43.0301	183	41.1711	214	41.5611	216	42.8481	185	43.1081	110
42.6791	176	43.0431	183	41.1841	210	41.5741	214	42.8611	186	43.1211	110
42.6921	174	43.0561	179	41.1971	208	41.5871	212	42.8741	184	43.1341	110
42.7051	174	43.0691	173	41.2101	208	41.6001	210	42.8871	179	43.1471	110
42.7181	176	43.0821	177	41.2231	208	41.6131	207	42.9001	169	43.1601	111
42.7311	175	43.0951	179	41.2361	206	41.6261	205	42.9131	166	43.1731	112
42.7441	174	43.1081	181	41.2491	201	41.6391	204	42.9261	161	43.1861	113
42.7571	176	43.1211	181	41.2621	194	41.6521	203	42.9391	159	43.1991	113
42.7701	175	43.1341	186	41.2751	184	41.6651	202	42.9521	159	43.2121	114
42.7831	177	43.1471	188	41.2881	183	41.6781	201	42.9651	157	43.2251	115
42.7961	175	43.1601	191	41.3011	183	41.6911	201	42.9781	156	43.2381	115
42.8091	168	43.1731	194	41.3141	182	41.7041	201	42.9911	154	43.2511	116
42.8221	165	43.1861	190	41.3271	185	41.7171	202	43.0041	153	43.2641	118
42.8351	161	43.1991	184	41.3401	191	41.7301	201	43.0171	151	43.2771	119
42.8481	161	43.2121	187	41.3531	196	41.7431	200	43.0301	150	43.2901	120
42.8611	161	43.2251	184	41.3661	195	41.7561	198	43.0431	149	43.3031	121
42.8741	161	43.2381	181	41.3791	191	41.7691	194	43.0561	148	43.3161	123
42.8871	167	43.2511	177	41.3921	187	41.7821	189	43.0691	147	43.3291	124
42.9001	169	43.2641	184	41.4051	183	41.7951	189	43.0821	146	43.3421	126
42.9131	171	43.2771	189	41.4181	181	41.8081	197	43.0951	144	43.3551	127
42.9261	169	43.2901	195	41.4311	175	41.8211	200	43.1081	143	43.3681	129
42.9391	164	43.3031	202	41.4441	170	41.8341	198	43.1211	144	43.3811	130
42.9521	164	43.3161	203	41.4571	168	41.8471	200	43.1341	144	43.3941	128
42.9651	165	43.3291	206	41.4701	166	41.8601	200	43.1471	142	43.4071	129
42.9781	166	43.3421	210	41.4831	170	41.8731	201	43.1601	141	43.4201	134
42.9911	168	43.3551	211	41.4961	169	41.8861	200	43.1731	141	43.4331	139
43.0041	169	43.3681	209	41.5091	167	41.8991	202	43.1861	141	43.4461	143
43.0171	171	43.3811	209	41.5221	166	41.9121	205	43.1991	142	43.4591	148
43.0301	172	43.3941	208	41.5351	165	41.9251	208	43.2121	143	43.4721	154
43.0431	168	43.4071	212	41.5481	169	41.9381	210	43.2251	144	43.4851	161
43.0561	171	43.4201	212	41.5611	171	41.9511	212	43.2381	144	43.4981	167
43.0691	172	43.4331	217	41.5741	170	41.9641	214	43.2511	145	43.5111	172
43.0821	172	43.4461	218	41.5871	170	41.9771	214	43.2641	146	43.5241	180
43.0951	175	43.4591	221	41.6001	165	41.9901	215	43.2771	147	43.5371	189
43.1081	176	43.4721	222	41.6131	159	42.0031	215	43.2901	148	43.5501	196
43.1211	176	43.4851	221	41.6261	158	42.0161	216	43.3031	149	43.5631	201
43.1341	172	43.4981	217	41.6391	158	42.0291	223	43.3161	150	43.5761	204
43.1471	167	43.5111	215	41.6521	160	42.0421	229	43.3291	151	43.5891	207
43.1601	166	43.5241	217	41.6651	159	42.0551	229	43.3421	152	43.6021	214
43.1731	165	43.5371	218	41.6781	155	42.0681	232	43.3551	153	43.6151	224
43.1861	166	43.5501	220	41.6911	153	42.0811	236	43.3681	155	43.6281	237
43.1991	166	43.5631	224	41.7041	151	42.0941	240	43.3811	156	43.6411	254
43.2121	169	43.5761	230	41.7171	147	42.1071	242	43.3941	157	43.6541	273
43.2251	173	43.5891	234	41.7301	148	42.1201	241	43.4071	160	43.6671	290
43.2381	175	43.6021	234	41.7431	149	42.1331	235	43.4201	162	43.6801	308
43.2511	175	43.6151	233	41.7561	153	42.1461	237	43.4331	165	43.6931	322
43.2641	171	43.6281	230	41.7691	154	42.1591	240	43.4461	177	43.7061	331
43.2771	166	43.6411	230	41.7821	162	42.1721	242	43.4591	179	43.7191	341
43.2901	163	43.6541	231	41.7951	165	42.1851	241	43.4721	179	43.7321	349
43.3031	162	43.6671	230	41.8081	162	42.1981	240	43.4851	183	43.7451	372
43.3161	161	43.6801	233	41.8211	163	42.2111	239	43.4981	189	43.7581	395
43.3291	163	43.6931	241	41.8341	162	42.2241	240	43.5111	193	43.7711	422
43.3421	164	43.7061	247	41.8471	160	42.2371	243	43.5241	194	43.7841	409
43.3551	166	43.7191	248	41.8601	165	42.2501	244	43.5371	192	43.7971	389
43.3681	169	43.7321	247	41.8731	164	42.2631	243	43.5501	193	43.8101	397
43.3811	172	43.7451	244	41.8861	162	42.2761	248	43.5631	196	43.8231	420
43.3941	174	43.7581	240	41.8991	161	42.2891	254	43.5761	203	43.8361	416
43.4071	177	43.7711	235	41.9121	165	42.3021	259	43.5891	209	43.8491	417
43.4201	177	43.7841	234	41.9251	167	42.3151	263	43.6021	216	43.8621	414
43.4331	181	43.7971	237	41.9381	165	42.3281	266	43.6151	229	43.8751	407
43.4461	182	43.8101	240	41.9511	168	42.3411	271	43.6281	240	43.8881	403
43.4591	181	43.8231	245	41.9641	169	42.3541	272	43.6411	254	43.9011	392
43.4721	178	43.8361	249	41.9771	166	42.3671	267	43.6541	270	43.9141	385
43.4851	175	43.8491	252	41.9901	167	42.3801	261	43.6671	287	43.9271	374
43.4981	174	43.8621	252	42.0031	166	42.3931	254	43.6801	303	43.9401	363
43.5111	176	43.8751	252	42.0161	163	42.4061	252	43.6931	318	43.9531	350
43.5241	177	43.8881	249	42.0291	164	42.4191	257	43.7061	329	43.9661	334
43.5371	180	43.9011	250	42.0421	167	42.4321	258	43.7191	338	43.9791	321
43.5501	184	43.9141	250	42.0551	167	42.4451	258	43.7321	347	43.9921	315
43.5631	189	43.9271	249	42.0681	164	42.4581	256	43.7451	358	44.0051	309
43.5761	192	43.9401	247	42.0811	168	42.4711	253	43.7581	373	44.0181	297
43.5891	192	43.9531	251	42.0941	169	42.4841	247	43.7711	389	44.0311	290
43.6021	189	43.9661	253	42.1071	164	42.4971	240	43.7841	402	44.0441	290
43.6151	186	43.9791	255	42.1201	164	42.5101	237	43.7971	424	44.0571	283
43.6281	182	43.9921	258	42.1331	165	42.5231	236	43.8101	440	44.0701	279
43.6411	179	44.0051	258	42.1461	164	42.5361	235	43.8231	457	44.0831	271
43.6541	178	44.0181	258	42.1591	166	42.5491	233	43.8361	468	44.0961	263
43.6671	179	44.0311	258	42.1721	168	42.5621	235	43.8491	471	44.1091	262
43.6801	185	44.0441	254	42.1851	166	42.5751	241	43.8621	477	44.1221	264
43.6931	191	44.0571	248	42.1981	165	42.5881	246	43.8751	471	44.1351	270
43.7061	193	44.0701	245	42.2111	169	42.6011	247	43.8881	502	44.1481	266
43.7191	194	44.0831	242	42.2241	168	42.6141	244	43.9011	521	44.1611	270
43.7321	195	44.0961	242	42.2371	165	42.6271	240	43.9141	524	44.1741	278
43.7451	196	44.1091	244	42.2501	166	42.6401	234	43.9271	518	44.1871	285
43.7581	196	44.1221	248	42.2631	168	42.6531	226	43.9401	516	44.2001	286
43.7711	198	44.1351	253	42.2761	166	42.6661	216	43.9531	504	44.2131	286
43.7841	201	44.1481	257	42.2891	166	42.6791	207	43.9661	506	44.2261	287
43.7971	206	44.1611	252	42.3021	170	42.6921	205	43.9791	499	44.2391	291
43.8101	213	44.1741	250	42.3151	174	42.7051	206	43.9921	487	44.2521	292
43.8231	213	44.1871	248	42.3281	178	42.7181	203	44.0051	465	44.2651	293
43.8361	217	44.2001	247	42.3411	184	42.7311	201	44.0181	450	44.2781	294
43.8491	208	44.2131	245	42.3541	190	42.7441	203	44.0311	435	44.2911	290
43.8621	199	44.2261	245	42.3671	187	42.7571	204	44.0441	419	44.3041	276
43.8751	197	44.2391	247	42.3801	186	42.7701	201	44.0571	408	44.3171	269
43.8881	197	44.2521	243	42.3931	182	42.7831	196	44.0701	404	44.3301	258
43.9011	199	44.2651	236	42.4061	177	42.7961	195	44.0831	397	44.3431	256
43.9141	202	44.2781	231	42.4191	174	42.8091	196	44.0961	396	44.3561	253
43.9271	212	44.2911	224	42.4321	167	42.8221	198	44.1091	385	44.3691	251
43.9401	217	44.3041	223	42.4451	171	42.8351	194	44.1221	376	44.3821	243
43.9531	215	44.3171	223	42.4581	171	42.8481	192	44.1351	376	44.3951	237
43.9661	214	44.3301	224	42.4711	169	42.8611	193	44.1481	368	44.4081	233
43.9791	209	44.3431	230	42.4841	170	42.8741	196	44.1611	357	44.4211	220
43.9921	204	44.3561	228	42.4971	173	42.8871	193	44.1741	349	44.4341	206
44.0051	204	44.3691	232	42.5101	174	42.9001	190	44.1871	339	44.4471	193
44.0181	203	44.3821	230	42.5231	171	42.9131	188	44.2001	343	44.4601	182
44.0311	204	44.3951	226	42.5361	170	42.9261	187	44.2131	343	44.4731	176
44.0441	205	44.4081	222	42.5491	171	42.9391	191	44.2261	347	44.4861	165
44.0571	205	44.4211	221	42.5621	169	42.9521	189	44.2391	348	44.4991	160
44.0701	202	44.4341	220	42.5751	167	42.9651	189	44.2521	354	44.5121	153
44.0831	203	44.4471	221	42.5881	169	42.9781	190	44.2651	362	44.5251	151
44.0961	204	44.4601	218	42.6011	167	42.9911	189	44.2781	364	44.5381	147
44.1091	202	44.4731	224	42.6141	166	43.0041	186	44.2911	369	44.5511	141
44.1221	199	44.4861	228	42.6271	169	43.0171	186	44.3041	374	44.5641	138
44.1351	198	44.4991	217	42.6401	170	43.0301	186	44.3171	369	44.5771	138
44.1481	195	44.5121	216	42.6531	170	43.0431	185	44.3301	370	44.5901	137
44.1611	192	44.5251	212	42.6661	170	43.0561	185	44.3431	362	44.6031	131
44.1741	189	44.5381	203	42.6791	169	43.0691	185	44.3561	355	44.6161	126
44.1871	186	44.5511	197	42.6921	165	43.0821	185	44.3691	339	44.6291	127
44.2001	189	44.5641	197	42.7051	162	43.0951	184	44.3821	337	44.6421	128
44.2131	192	44.5771	198	42.7181	162	43.1081	184	44.3951	348	44.6551	126
44.2261	195	44.5901	197	42.7311	160	43.1211	184	44.4081	341	44.6681	124
44.2391	190	44.6031	195	42.7441	158	43.1341	185	44.4211	344	44.6811	120
44.2521	185	44.6161	192	42.7571	157	43.1471	185	44.4341	340	44.6941	117
44.2651	181	44.6291	193	42.7701	157	43.1601	186	44.4471	334	44.7071	114
44.2781	180	44.6421	196	42.7831	154	43.1731	186	44.4601	320	44.7201	109
44.2911	179	44.6551	199	42.7961	153	43.1861	188	44.4731	301	44.7331	107
44.3041	181	44.6681	196	42.8091	153	43.1991	190	44.4861	292	44.7461	106
44.3171	183	44.6811	196	42.8221	153	43.2121	192	44.4991	282	44.7591	105
44.3301	192	44.6941	197	42.8351	150	43.2251	193	44.5121	270	44.7721	104
44.3431	200	44.7071	194	42.8481	148	43.2381	194	44.5251	263	44.7851	104
[truncated: 4,657 more rows]

## Sheet: Figure 3
Fig. 3a								Fig. 3b						Fig. 3c				Fig. 3d				Fig. 3e
UC emssion spectra of NMF-H-X								Enhancement factor and crystal size change of NMF-H-X						NMF-H-0@NaMgF3				NMF-H-14.7@NaMgF3				UC emssion spectra of NMF-H-0 (synthesized with NaAc and NaOH)
Wavelength	HAc = 14.7 mmol	HAc = 7.3 mmol	HAc = 3.1 mmol	HAc = 2.6 mmol	HAc = 1.6 mmol	HAc = 0 mmol		HAc (x mmol)	crystal size change	Error bars	Enhancement factor	Error bars		Shell thickness	UCL intensity	Lifetime (ms)		Shell thickness	UCL intensity	Lifetime (ms)		Wavelength	NaAc	NaOH
500	11.13	15.18	1.012	4.048	3.036	0		0	12.6	1.25	1	0		0	0.06	0.33		0	1	0.42		400	315.583	363.242
500.5	10.12	12.15	1.012	2.025	5.062	0		1.6	6.7	0.9	2	2		0.45	0.51	0.39		1.5	0.577	0.57		401	559.915	346.431
501	12.15	21.27	6.076	9.114	0	1.013		2.6	9	0.889	53	5.2		3.5	0.79	0.45		2.9	0.159	0.74		402	1147.39	650.441
501.5	9.128	15.21	2.029	1.014	2.029	6.086		3.1	12.3	0.894	85	4.25		5.1	1	0.52		7.1	0.055	0.78		403	3777.91	1991.26
502	6.086	13.19	13.19	4.057	1.014	6.086		7.3	16.9	0.888	528	5.8										404	7662.16	3874.84
502.5	14.22	9.143	1.016	2.032	0	3.048		14.7	18.3	0.82	675	6.7										405	10504.1	5013.07
503	30.52	16.28	2.035	5.087	1.017	10.17																406	12021.9	6031.33
503.5	19.41	19.41	4.086	2.043	1.021	2.043																407	11895.1	6352.32
504	21.45	28.6	0	0	0	7.15																408	9412.96	5710.52
504.5	25.58	24.56	12.28	4.093	3.07	3.07																409	7979.99	4642.15
505	24.6	48.18	5.126	9.227	0	2.05																410	8353.78	4791.49
505.5	26.73	33.93	8.226	5.141	1.028	2.057																411	8014.38	4515.97
506	33.93	28.79	6.17	1.028	8.226	1.028																412	7408.29	3596.08
506.5	35.01	27.8	3.089	4.119	1.03	0																413	6000.72	2565.07
507	28.88	30.94	4.125	9.282	8.25	0																414	4057.37	1439.21
507.5	19.66	51.75	11.38	3.105	2.07	2.07																415	2100.53	834.264
508	31.05	25.87	6.209	2.07	1.035	7.244																416	1147.08	434.17
508.5	38.37	37.33	6.222	2.074	3.111	0																417	614.521	251.685
509	24.94	43.65	2.078	2.078	3.118	1.039																418	341.89	150.834
509.5	43.84	44.89	5.219	5.219	2.088	7.307																419	247.351	117.429
510	55.32	34.45	2.088	2.088	2.088	11.48																420	183.555	81.3061
510.5	64.86	41.84	3.138	4.184	5.23	3.138																421	131.708	62.1955
511	55.56	62.9	0	7.338	2.097	4.193																422	88.9145	40.8526
511.5	76.83	59.99	4.21	6.315	3.158	4.21																423	68.7645	34.3822
512	58.94	92.62	2.105	8.42	0	1.053																424	44.5267	30.4657
512.5	102.3	59.06	8.437	5.273	0	1.055																425	27.6306	21.8743
513	102.5	80.32	6.341	4.227	0	0																426	38.9208	20.6051
513.5	117.8	119.9	9.553	5.307	4.246	1.061																427	37.0612	22.4613
514	122.1	142.2	12.74	6.369	1.061	9.553																428	25.7402	17.9062
514.5	176.6	158.5	9.575	5.32	2.128	1.064																429	19.854	17.648
515	225	252.7	7.465	14.93	8.531	2.133																430	19.6748	15.3026
515.5	426.5	390	22.5	15	1.071	10.71																431	31.0884	16.0802
516	636.5	554	39.65	34.29	2.143	2.143																432	23.5897	17.1562
516.5	1027	804.5	77.34	35.45	4.296	3.222																433	19.3891	15.0804
517	1348	1216	79.68	59.22	4.307	15.07																434	21.6031	21.6031
517.5	1878	1455	113.6	66	5.41	4.328																435	18.57	20.7547
518	2140	1689	110.4	72.49	15.15	5.41																436	25.3439	18.7324
518.5	2449	2043	124.7	94.36	7.592	10.85																437	21.1254	18.9017
519	2528	2250	139.2	109.8	11.96	16.31																438	24.6441	17.923
519.5	2896	2565	172.6	119.1	8.739	8.739																439	40.8732	14.7598
520	3152	2481	165	123.4	10.92	15.29																440	26.3984	36.7283
520.5	3347	2870	167.5	105.1	14.23	6.569																441	24.3287	31.2797
521	3825	3017	188.7	148.1	10.97	25.24																442	35.1711	28.1369
521.5	4506	3766	258.9	156.5	27.54	16.53																443	35.7488	22.6409
522	5400	4484	266.6	217.1	13.22	26.44																444	22.7756	29.9679
522.5	5166	4524	308.1	199.9	16.56	20.98																445	35.011	39.8401
523	4734	3956	246.8	156	17.7	16.6																446	51.3791	74.622
523.5	4195	3504	206.8	175.7	18.9	15.56																447	89.0623	71.7446
524	3416	2786	182.3	129	11.12	13.34																448	120.225	88
524.5	2607	2234	137.1	93.63	4.458	5.573																449	131.957	123.243
525	2551	1976	111.7	92.75	7.822	11.17																450	110.895	100.927
525.5	2143	1780	116.9	85.4	5.618	5.618																451	101.591	110.263
526	2104	1668	100	76.41	6.742	14.61																452	107.349	127.092
526.5	1993	1624	102.6	63.11	14.65	12.4																453	118.781	112.659
527	2023	1637	96.08	81.39	9.043	3.391																454	152.943	107.18
527.5	2072	1752	94.37	97.78	4.548	6.822																455	154.204	106.389
528	2184	1786	113.7	59.12	7.959	6.822																456	135.232	78.7875
528.5	2141	1748	108.3	66.11	6.839	3.419																457	86.7031	52.0219
529	2108	1888	130.3	89.13	3.428	4.571																458	65.8248	34.0473
529.5	2149	1797	114.8	68.85	2.295	6.885																459	51.4132	49.1778
530	2113	1830	106.7	92.95	10.33	8.033																460	48.4772	45.1719
530.5	2081	1749	119.6	77.04	14.95	5.75																461	24.0215	27.2971
531	1993	1686	125.6	79.51	6.914	4.609																462	38.7266	39.8024
531.5	1954	1594	98.4	72.93	10.42	8.104																463	53.0106	43.4687
532	1812	1602	90.3	52.09	8.104	9.261																464	59.7335	44.0142
532.5	1766	1480	133.5	69.66	6.966	10.45																465	62.2997	73.7213
533	1594	1307	93.14	66.36	6.986	3.493																466	118.458	103.007
533.5	1447	1276	77.38	52.76	2.345	7.035																467	137.376	148.654
534	1380	1147	89.11	59.79	7.035	3.517																468	152.059	140.833
534.5	1110	1029	77.68	67.09	4.708	4.708																469	146.13	124.819
535	1114	961.7	42.53	53.17	3.544	9.452																470	145.555	120.285
535.5	1162	917.2	46.39	19.03	1.19	24.98																471	117.665	81.4605
536	1184	958.8	61.86	53.53	5.948	4.758																472	99.3626	69.2527
536.5	1273	981.7	85.89	32.21	3.579	9.543																473	74.0885	76.0909
537	1498	1158	102.9	53.83	4.785	1.196																474	95.2078	73.1597
537.5	1886	1490	91.39	64.94	6.013	26.46																475	109.057	89.0465
538	2581	2094	146.7	108.2	8.418	30.06																476	99.0345	104.036
538.5	3680	2807	173.7	104.9	14.47	6.03																477	81.0532	96.0631
539	5206	4130	228.6	136.7	22.98	22.98																478	96.2304	119.286
539.5	7862	6257	325	232.5	29.22	26.78																479	97	101
540	10960	8689	577	366.4	26.78	38.95																480	111.421	111.421
540.5	14510	12090	780.2	566.5	46.4	58.61																481	109.7	120.77
541	16790	14110	1040	702.9	23.27	71.03																482	144.117	134.039
541.5	18240	15820	1127	779.4	91.12	64.03																483	117.41	142.714
542	16790	14440	1021	701.8	59.1	38.17																484	119.905	174.777
542.5	16600	14050	1028	683.9	60.49	46.91																485	143.272	161.562
543	16800	14070	1037	662.2	60.65	47.04																486	180.318	174.205
543.5	17010	14060	1008	666.9	64.7	59.73																487	159.136	184.803
544	16740	13810	974.3	683.1	44.79	57.24																488	178.401	174.299
544.5	17510	14720	1009	641.2	62.38	68.61																489	173.438	178.6
545	18340	15790	1163	781.7	48.78	65.04																490	185.485	173.05
545.5	18500	15810	1214	857.4	72.91	46.51																491	176.857	178.938
546	17630	15260	1126	848.6	44	42.74																492	193.13	191.042
546.5	16120	13410	979.3	649.1	68.06	54.2																493	216.699	192.621
547	14720	12280	837.7	615.4	75.81	40.43																494	207.309	173.634
547.5	14110	11730	777.4	547.5	48.27	48.27																495	195.192	198.357
548	14040	11780	791.4	539.9	41.92	35.57																496	192.056	207.973
548.5	14080	11400	750.4	452.3	39.5	61.16																497	198.296	218.553
549	13850	11480	793.6	543.1	46	46																498	216.522	216.522
549.5	14930	12280	679.2	553.1	45.02	39.87																499	194.707	237.736
550	15970	13290	850.2	544.1	43.73	50.17																500	226.118	335.391
550.5	16780	13530	885.4	561.4	47.75	67.11																501	257.279	346.672
551	17430	14260	946.7	594.4	53.1	67.34																502	265.388	390.983
551.5	18220	14950	941.7	646.9	40.43	53.47																503	332.259	411.211
552	18910	15740	975.6	646.9	39.13	60																504	306.341	307.443
552.5	18720	16650	1106	728	45.82	62.85																505	324.985	275.073
553	19240	16730	1125	766.3	57.83	60.46																506	290.671	271.666
553.5	18420	16310	1107	847.8	66.24	43.72																507	267.74	213.968
554	18440	15540	1184	761.7	62.26	42.39																508	231.967	193.681
554.5	18100	15810	1215	824.4	55.85	49.2																509	268.902	203.094
555	17180	14980	1192	827.5	36.03	58.72																510	314.168	209.065
555.5	16140	14360	1091	759.1	42.99	38.96																511	314.31	196.157
556	14930	12880	970	721.5	38.96	41.65																512	390.511	260.341
556.5	13030	11420	854.3	575.4	51.2	16.17																513	509.225	286.511
557	11480	10150	817.7	540.6	51.36	44.6																514	819.326	459.195
557.5	10340	8728	683.6	524.6	36.69	25.82																515	1763.06	721.893
558	8819	7596	583	368.3	25.82	23.1																516	3272.51	1549.14
558.5	7551	6110	481.1	348.9	28.62	13.63																517	4750.96	2196.13
559	6149	5256	367.7	304.8	24.61	24.61																518	6251.39	2815.39
559.5	5200	4164	367.4	199.5	23.39	16.51																519	7816.81	3553.2
560	4226	3832	294.5	195.4	9.632	27.52																520	9857.89	4380.08
560.5	3702	3285	263.8	187.8	4.143	16.57																521	11357.9	4510.07
561	3376	2941	198.2	156.6	9.701	12.47																522	10435.4	3978.47
561.5	2850	2339	138.2	107.5	5.582	8.374																523	8416.57	3593.56
562	2402	2145	181.4	136.8	5.582	6.978																524	6280.48	2983.72
562.5	2049	1749	138.6	100.8	7.002	0																525	5303.19	2796.34
563	1709	1399	108.2	82.9	9.835	5.62																526	5151.01	2980.11
563.5	1504	1259	106.1	65.07	5.659	9.903																527	4826.13	3158.03
564	1379	1116	87.71	49.51	4.244	9.903																528	5196.6	3412.66
564.5	1164	915.7	89.44	48.27	8.518	7.099																529	4975.34	2985.21
565	910.5	862	68.39	68.39	12.82	8.549																530	4582.1	2378.77
565.5	855.8	700.7	54.56	74.67	1.436	7.179																531	4272.91	2041.14
566	753.8	608.8	50.26	35.9	5.744	10.05																532	3562.9	1435.87
566.5	608.4	536.3	51.9	50.46	2.884	5.767																533	3047.88	1142.95
567	625.4	441.5	62.25	28.95	8.686	10.13																534	2820.22	1045.36
567.5	483.2	440.9	51.09	18.98	7.299	5.839																535	2958.56	1208.44
568	470.1	442.3	32.12	35.04	1.46	1.46																536	4094.17	1673.49
568.5	499.8	410.4	20.52	19.05	2.931	2.931																537	7138.9	4136.61
569	372.3	356.1	32.38	22.07	8.83	1.472																538	13589	8806.02
569.5	315.9	350	25.21	26.69	16.31	10.38																539	24766.4	12844.8
570	330.7	307	19.28	37.07	0	8.898																540	33723.6	14797
570.5	323	287.3	20.84	16.37	7.443	0																541	37403.6	14505.5
571	270.5	236.1	28.39	7.471	8.965	1.494																542	37911.3	12638
571.5	261.9	248.4	25.59	6.021	1.505	3.011																543	38838.8	11438
572	240.8	231.8	18.06	10.54	3.011	1.505																544	39725	11389.9
572.5	179.7	185.8	10.57	16.62	4.531	6.042																545	38128.9	11342.7
573	209.2	174.3	27.28	24.25	4.547	0																546	33995.6	10572.9
573.5	163.2	146.4	21.35	10.68	1.525	3.051																547	32474	10021.4
574	111.3	148	10.68	10.68	7.626	7.626																548	33287.5	10702.1
574.5	123.9	107.1	4.591	9.181	1.53	0																549	35539.2	11782.7
575	99.78	109	10.75	10.75	1.535	9.21																550	38386	12564.5
575.5	97.36	95.82	23.18	6.182	7.727	1.545																551	39096.1	12591.5
576	103.5	72.63	4.636	7.727	9.273	3.091																552	38123.3	11984.1
576.5	86.84	62.03	7.753	6.203	0	4.652																553	36179.8	11086.5
577	73.13	57.57	14	4.668	6.224	17.11																554	32241.9	10326.8
577.5	59.5	75.16	7.829	9.395	1.566	1.566																555	28172.7	10224
578	72.03	62.63	6.263	7.829	0	1.566																556	22343.4	8972.4
578.5	58.1	43.97	10.99	1.57	3.141	3.141																557	17189.4	6697.08
579	69.3	59.85	1.575	3.15	6.3	14.17																558	13003.5	4761.18
579.5	42.78	33.28	1.585	4.754	4.754	0																559	9568.84	3088.1
580	50.71	31.69	4.754	3.169	0	1.585																560	7167.04	2236.21
580.5	41.34	44.52	6.361	1.59	0	1.59																561	5088.56	1490.2
581	54.26	51.06	4.787	9.575	4.787	7.979																562	3709.08	1144
581.5	43.42	28.95	8.041	4.824	3.216	0																563	2853.51	852.135
582	59.5	33.77	8.041	0	1.608	0																564	2249.59	589.14
582.5	25.83	20.99	0	4.843	0	1.614																565	1787.19	475.033
583	22.68	29.17	12.96	3.241	8.102	1.62																566	1279.76	490.155
583.5	32.64	26.12	0	3.264	1.632	8.161																567	975.767	325.256
584	13.06	31.01	0	6.529	9.793	4.897																568	851.731	276.558
584.5	21.3	27.85	6.554	0	0	4.915																569	733.238	244.984
585	26.32	19.74	3.289	4.934	3.289	8.224																570	523.241	151.964
585.5	14.92	19.89	4.973	0	6.631	1.658																571	472.001	142.82
586	33.15	23.21	8.289	3.315	1.658	0																572	356.123	114.029
586.5	26.63	23.3	8.32	3.328	6.656	8.32																573	266.641	88.2918
587	16.7	33.41	13.36	6.682	5.011	1.67																574	212.097	92.6812
587.5	15.14	16.83	10.1	13.46	3.365	3.365																575	158.134	64.6912
588	23.56	26.92	3.365	16.83	6.731	3.365																576	163.108	59.8061
588.5	11.82	11.82	1.689	8.443	1.689	10.13																577	113.087	49.2477
589	22.03	20.34	1.695	5.084	1.695	3.389																578	117.567	66.1317
589.5	11.94	22.18	5.118	5.118	3.412	8.53																579	90.7724	51.8699
590	15.35	11.94	5.118	1.706	5.118	6.824																580	89.7422	56.0889
590.5	18.82	22.24	10.27	1.711	0	6.844																581	60.2575	43.3101
591	29.17	22.31	6.864	5.148	1.716	5.148																582	43.6929	24.696
591.5	18.97	18.97	5.175	0	3.45	5.175																583	53.5459	55.4583
592	27.6	25.87	6.9	1.725	0	0																584	79.1734	38.6212
592.5	22.49	13.84	5.189	1.73	0	3.459																585	36.9074	33.0224
593	13.88	17.34	5.203	5.203	6.938	0																586	60.8268	25.508
593.5	13.96	19.2	6.981	10.47	1.745	5.235																587	55.4147	35.6237
594	29.67	15.71	1.745	6.981	6.981	26.18																588	59.9287	25.9691
594.5	19.26	17.51	8.755	1.751	0	1.751																589	46.2872	42.2622
595	7.028	17.57	7.028	0	1.757	8.785																590	48.6725	24.3362
595.5	23	12.38	5.308	5.308	3.538	0																591	34.7566	26.5786
596	21.23	12.38	5.308	3.538	5.308	0																592	51.5142	45.3325
596.5	24.86	26.63	7.102	0	1.775	12.43																593	37.453	37.453
597	10.69	23.16	0	3.563	1.782	3.563																594	33.5452	33.5452
597.5	10.77	25.14	3.591	5.387	1.796	1.796																595	31.7695	29.6515
598	26.93	8.978	8.978	3.591	5.387	5.387																596	59.7987	21.3567
598.5	27.06	18.04	5.412	5.412	10.82	3.608																597	49.5935	15.0937
599	27.19	16.31	0	3.625	0	0																598	39.1193	23.9063
599.5	10.99	25.65	16.49	0	10.99	3.664																599	41.7054	39.5104
600	12.82	20.15	5.496	3.664	0	5.496																600	33.18	44.24
600.5	12.89	23.94	5.526	0	0	7.367																601	33.5262	42.4665
601	18.52	25.93	7.408	3.704	5.556	0																602	20.3016	33.836
601.5	20.58	22.45	9.356	1.871	0	13.1																603	34.1681	47.8353
602	18.71	22.45	1.871	0	5.613	7.485																604	39.1038	25.3025
602.5	20.68	1.88	0	1.88	7.522	5.641																605	20.9264	34.8773
603	22.68	22.68	1.89	9.449	1.89	0																606	23.4538	30.4899
603.5	22.9	15.27	3.817	7.634	5.725	9.542																607	33.2148	49.8221
604	17.18	19.08	1.908	5.725	0	7.634																608	28.7243	35.9053
604.5	17.26	26.85	1.918	0	0	3.835																609	72.6053	41.143
605	38.54	36.61	1.927	3.854	3.854	7.708																610	61.1251	31.785
605.5	17.5	38.89	3.889	0	0	9.723																611	37.127	37.127
606	27.23	29.17	0	1.945	0	3.889																612	60.0014	30.0007
606.5	23.44	23.44	1.953	0	7.813	1.953																613	22.7402	70.7472
607	33.35	13.73	13.73	5.885	3.923	7.847																614	51.1392	94.6074
607.5	25.72	37.6	11.87	1.979	0	9.894																615	51.7502	46.5752
608	19.79	27.7	1.979	0	7.915	5.936																616	47.0605	75.8198
608.5	11.93	7.953	0	1.988	3.977	0																617	71.2763	50.1574
609	11.99	25.97	17.98	7.991	1.998	1.998																618	74.9421	48.1771
609.5	24.24	24.24	0	2.02	6.059	6.059																619	67.6692	48.7218
610	22.22	10.1	6.059	6.059	8.079	0																620	71.0819	57.4123
610.5	46.73	6.095	10.16	6.095	2.032	0																621	58.189	47.1054
611	16.35	18.39	12.26	10.22	2.044	2.044																622	58.8346	72.8428
611.5	14.47	24.81	6.202	4.135	8.27	2.067																623	68.0641	51.0481
612	33.08	16.54	8.27	4.135	0	12.4																624	77.5035	88.9855
612.5	37.41	45.72	4.157	14.55	2.078	2.078																625	119.151	119.151
613	22.98	33.43	2.089	6.268	6.268	2.089																626	108.721	102.845
613.5	50.65	31.65	2.11	2.11	0	0																627	136.915	127.986
614	27.43	8.441	8.441	2.11	2.11	4.221																628	196.139	178.034
614.5	25.46	19.09	2.121	4.243	16.97	12.73																629	219.679	186.117
615	36.25	29.85	10.66	0	10.66	6.397																630	342.997	268.835
615.5	30.18	17.25	12.93	2.156	2.156	4.312																631	354.06	328.994
616	34.49	19.4	2.156	8.623	2.156	2.156																632	503.54	418.033
616.5	49.84	17.34	0	13	8.668	8.668																633	635.669	516.882
617	26.14	37.04	4.357	10.89	26.14	8.714																634	905.926	707.857
617.5	28.61	22	4.401	13.2	4.401	4.401																635	1241.7	866.227
618	37.41	24.2	0	4.401	2.2	2.2																636	1525.28	984.589
618.5	33.17	28.75	4.423	8.846	2.212	6.635																637	2038.8	1507.08
619	20	28.9	6.668	4.445	0	28.9																638	2796.4	1874.55
619.5	67.38	42.68	2.246	2.246	0	13.48																639	3598.49	2792.65
620	40.43	40.43	13.48	17.97	4.492	0																640	5607.31	3839.18
620.5	45.15	29.35	4.515	4.515	4.515	6.773																641	10142.2	7148.5
621	72.62	47.66	6.808	6.808	13.62	6.808																642	17792.9	12636.4
621.5	38.94	50.4	6.873	18.33	0	4.582																643	27826.3	17704.6
622	59.56	48.11	4.582	16.04	2.291	0																644	42028.3	27238.3
622.5	78.22	57.52	13.8	4.601	4.601	4.601																645	62690.4	40104.1
623	62.39	87.8	13.86	6.932	2.311	4.621																646	83452.4	53576.5
623.5	60.6	81.58	9.323	11.65	4.662	0																647	101033	65045.5
624	69.92	60.6	6.992	4.662	4.662	0																648	117762	75665.3
624.5	119.5	107.8	21.08	11.71	4.685	2.342																649	121554	79776
625	136.5	105.9	21.19	14.13	4.709	4.709																650	115840	75247.6
625.5	100	147.6	30.95	38.1	0	0																651	111907	73768.3
626	142.9	123.8	19.05	19.05	0	7.143																652	114644	81698.9
626.5	162.9	158.1	35.93	16.77	4.79	2.395																653	121554	91922.8
627	197.6	173.5	24.09	28.91	0	2.409																654	131157	97844.6
627.5	214.6	170.7	21.94	9.752	4.876	4.876																655	136052	95693.5
628	219.4	207.2	7.314	17.07	0	0																656	128835	88851.4
628.5	240.3	176.6	53.95	36.78	2.452	0																657	111513	77279
629	278.7	244.2	66.59	29.6	2.466	2.466																658	97733.8	70422.9
629.5	336.8	277	32.44	34.93	0	0																659	92065.7	67705.3
630	399.2	304.4	59.88	17.47	0	0																660	85817.9	65242.2
630.5	444.3	374	75.31	45.19	20.08	5.021																661	81825.1	62630.1
631	538	472.3	73.24	35.36	0	10.1																662	82204.7	61263.7
631.5	562.8	483.5	92.09	38.37	25.58	0																663	85216.3	60071.4
632	772.5	603.7	51.16	58.84	0	2.558																664	90430.5	59823.3
632.5	828.9	646.2	118.4	61.78	7.723	0																665	94264.7	61164.6
633	901.6	779.9	121.8	88.09	0	7.773																666	101360	61053.3
633.5	1062	852.4	99.67	83.93	2.623	7.869																667	108340	65221.1
634	1369	1031	149.5	107.5	5.246	2.623																668	115219	66259.3
634.5	1388	1005	168.9	105.5	5.277	5.277																669	121417	72212.7
635	1433	1072	172.6	207.1	10.62	5.309																670	125787	74779.8
635.5	1994	1386	274.1	182.7	21.5	5.374																671	121367	73412.2
636	2260	1566	284.8	169.3	10.75	8.061																672	111372	65654.7
636.5	2506	1960	273	135.2	5.407	5.407																673	99658.1	62103.1
637	2467	1988	331.9	204	8.161	13.6																674	83573	57483.3
637.5	3008	2463	404.9	267.2	8.264	16.53																675	68941.7	47569.1
638	3358	2636	465.5	267.2	5.509	5.509																676	50875.7	34059.8
638.5	4056	3302	560	313.3	11.09	8.317																677	35610.2	22528.8
639	4615	3639	611.1	426.9	36.27	22.32																678	26390.4	16291.4
639.5	5795	4367	723.7	480.6	11.31	11.31																679	19522.5	10689.9
640	6103	4927	797.2	514.5	33.92	11.31																680	14038.9	8641.82
640.5	7660	6274	1081	708.5	25.61	25.61																681	11378.2	6364.82
641	8813	7108	1303	647.3	68.74	25.78																682	8896.92	5526.39
641.5	11510	9347	1628	960.5	26.12	14.51																683	6924.5	4559.58
642	15220	11690	2179	1370	66.74	29.02																684	5803.8	3940.08
642.5	20110	16760	2932	1863	73.02	43.81																685	5194.04	3163.47
643	28300	24730	4525	2784	97.02	64.68																686	4566.95	3026.22
643.5	38610	32320	5925	3854	143	71.49																687	3520.87	2491.41
644	48510	39360	6672	4525	190.6	53.62																688	3635.02	2271.89
644.5	60920	48440	8566	5439	263.8	83.95																689	3101.14	2159.93
645	78540	61570	10200	6703	268.6	108.6																690	2719.73	1933.23
645.5	98930	79240	13310	8528	388.3	119.3																691	2739.59	1914.13
646	119600	97450	16320	10290	446.4	195.7																692	2590.28	1569.69
646.5	141300	119200	20130	12520	504.8	172.4																693	2229.71	1412.95
647	165000	138900	23530	15370	672.4	244.8																694	2020.21	1338.83
647.5	183800	154200	25710	16820	593.8	232.5																695	1904.97	1216.06
648	200500	163000	28030	17900	766.6	257.6																696	2138.99	1267.77
648.5	221000	178700	29800	19290	749.8	272.1																697	2078.91	1595.44
649	241400	196200	33260	21050	681.8	398.3																698	2152.63	1740.29
649.5	263000	213400	35690	22270	856.1	287.5																699	1897.95	1446.35
650	271000	221300	37350	23300	911	439.4																700	1811.62	1118.21
650.5	272400	217100	35440	22810	884.6	315.5																701	1153.24	882.26
651	260100	203000	31920	20430	661.3	356.9																702	1168.68	730.422
651.5	254100	192900	29830	18290	617.1	335.1																703	886.374	674.415
652	249400	190600	30570	18480	716.6	355																704	759.641	415.53
652.5	258700	196300	30980	18620	694.8	327.4																705	628.81	412.657
653	261200	201900	31110	19660	756.8	356.5																706	550.572	344.937
653.5	264000	206000	31260	20110	777.6	371.8																707	455.441	395.162
654	274700	212600	32770	20400	876.5	388.8																708	460.515	297.981
654.5	295400	228800	36690	22880	786.4	381.2																709	337.277	282.211
655	310400	241700	39000	22940	816.1	415																710	452.112	354.734
655.5	306700	238800	38200	23160	809.8	501.3																711	296.6	289.538
656	306800	237300	37870	23390	890.4	336.5																712	329.655	358.321
656.5	307900	244700	40580	25960	963.6	367.1																713	434.791	311.601
657	298900	236000	39740	24530	906.2	387.4																714	360.508	242.791
657.5	273100	208500	33990	21510	821.5	284.7																715	247.145	486.801
658	249400	186400	30400	18370	799.9	302.7																716	379.538	265.677
658.5	229400	171500	27090	16990	642.1	359.2																717	361.69	407.863
659	219100	162400	25140	16310	533.3	317.8																718	336.505	430.414
659.5	214800	163100	25400	16120	551.6	285.1																719	365.621	349.725
660	214400	160600	26230	15420	696	355.4																720	388.193	274.97
660.5	212300	158200	25050	15390	648.4	316.8																721	368.469	474.915
661	207000	157200	24470	14600	622.7	285.1																722	365.941	390.891
661.5	206800	152500	22940	14150	471.5	224.3																723	499.344	338.538
662	199800	147100	22550	13850	520.9	239.6																724	464.653	499.072
662.5	199200	146100	22510	13060	417.4	268.1																725	385.029	350.026
663	202400	147800	22760	13690	405	262.3																726	390.777	399.658
663.5	207800	152900	22770	13950	399.3	305.3																727	424.694	325.298
664	212500	156600	23750	14040	587.2	285.8																728	468.113	468.113
664.5	219100	160700	24470	15030	571.6	354.8																729	540.432	409.983
665	226300	165500	24800	15180	528	416.8																730	464.895	379.506
665.5	231300	171300	26230	15450	631.2	293.5																731	616.268	375.538
666	236400	174600	26750	16010	554.8	426.1																732	460.306	548.45
666.5	248800	183200	28120	17200	590.3	262.8																733	467.236	427.471
667	254800	189900	30250	18710	707.7	280.6																734	455.806	597.613
667.5	269700	199400	30750	18730	633.5	300.3																735	494.323	617.903
668	274300	209000	31320	20040	703.5	325																736	566.213	555.728
668.5	281600	214700	33090	20020	778.1	335.3																737	533.187	501.196
669	289700	223000	35260	20620	724.6	404																738	432.189	464.603
669.5	298100	236500	36710	21640	734.1	367.1																739	538.626	571.604
670	304500	239000	37540	23390	776.3	392.4																740	470.013	581.921
670.5	311400	248100	39270	23680	900.4	437.5																741	535.672	672.439
671	315200	249300	40820	25080	821	376.3																742	681.935	624.144
671.5	315300	251400	41420	24970	857.6	506.8																743	718.789	636.305
672	305800	248500	40180	24290	840.3	433.1																744	836.236	680.935
672.5	290800	238900	38790	24770	867.2	418.4																745	681.378	511.034
673	270800	224400	37340	23350	776.1	399																746	693.221	792.253
673.5	252700	210000	34860	21870	847.4	270.6																747	780.914	806.105
674	224800	189600	33540	20470	687.7	315																748	692.238	948.622
674.5	204100	171400	30170	18690	714.1	214.2																749	779.224	779.224
675	184200	151900	27650	17800	673.5	247																750	885.835	753.621
675.5	161000	138900	24650	15900	613.9	241
676	138800	118500	21880	14180	582	159.1
676.5	119500	99090	18600	12130	476	178.5
677	102700	82930	16080	9628	437.6	147.4
677.5	85360	68050	13060	7800	317.2	93.3
678	71790	55230	9927	6134	228.6	158.6
678.5	58990	47780	8390	5434	164.2	89.15
679	50830	39940	6834	4286	155.8	70.8
679.5	45340	35670	6547	3899	128.8	76.35
680	39190	30950	5765	3856	186.1	33.41
680.5	34530	26140	5097	3172	95.98	62.39
681	30190	24430	4064	2553	168.9	48.27
681.5	27040	21150	3424	2183	127	34.19
682	22810	18670	3302	2115	92.81	9.769
682.5	20690	16710	2555	1730	58.97	29.48
683	18380	15800	2803	1695	88.98	44.49
683.5	16440	13320	2564	1484	64.98	14.99
684	15820	11840	2114	1349	49.98	29.99
684.5	14530	11460	2025	1246	55.27	35.17
685	12530	10070	1647	1041	45.46	10.1
685.5	11630	9536	1548	1057	10.21	10.21
686	11220	8805	1502	1052	15.32	10.21
686.5	10610	8621	1418	858	25.69	10.28
687	8947	7407	1303	873.5	10.34	15.51
687.5	9114	7062	1209	764.3	36.64	31.41
688	8569	6617	1073	806.2	31.41	0
688.5	7498	6644	1049	732.4	36.88	31.62
689	7171	6031	975.9	514.5	15.91	5.304
689.5	7179	5272	918.9	687.8	10.75	5.374
690	6174	4922	822.2	634.1	37.62	10.75
690.5	5690	4862	838.3	557.1	27.04	32.45
691	5580	4649	713.1	370.2	10.89	10.89
691.5	5305	4390	579.1	452.2	44.12	22.06
692	4936	4434	557	386	60.66	5.515
692.5	4890	3802	660.4	543.9	22.2	11.1
693	4312	3748	525	385.4	11.17	22.34
693.5	3934	3510	520	412.6	62.18	11.3
694	3719	3165	452.2	378.7	39.57	5.652
694.5	3456	3126	494.5	289.9	17.05	22.73
695	3406	3012	428.6	337.2	22.86	11.43
695.5	3269	2587	467.8	323.4	11.55	11.55
696	3159	2518	456.2	317.6	11.55	11.55
696.5	2734	2485	412.2	180	29.03	11.61
697	2901	2504	332.7	245.1	5.836	46.69
697.5	2525	2200	318.6	218.3	5.899	11.8
698	2637	2159	253.7	230.1	17.7	11.8
698.5	2385	2094	385.6	189.8	47.45	17.8
699	2445	1867	232.6	149.1	23.86	0
699.5	2365	1960	211.1	156.8	18.1	24.13
700	2153	1948	271.4	193	12.06	6.032
700.5	1802	1565	212.3	212.3	6.067	12.13
701	1782	1489	207.5	231.9	12.2	12.2
701.5	1544	1495	172.9	80.28	18.53	18.53
702	1575	1328	185.3	105	0	0
702.5	1491	1137	186.4	74.57	0	6.214
703	1119	900.4	118.8	75.03	12.5	0
703.5	1240	1057	170.9	63.29	18.99	0
704	1051	1076	94.93	94.93	18.99	0
704.5	827.6	719.3	89.12	127.3	6.366	12.73
705	800.4	672.3	121.7	38.42	38.42	0
705.5	550.7	602.6	64.79	25.92	0	19.44
706	628.5	732.1	97.19	45.35	6.479	0
706.5	599.9	612.9	39.12	78.24	6.52	0
707	511.8	393.7	52.5	78.74	0	6.562
707.5	425.6	365.8	19.95	39.9	19.95	19.95
708	379.1	512.1	39.9	33.25	6.65	0
708.5	408.3	455.1	127.2	66.93	20.08	33.46
709	384	363.7	74.1	80.83	0	0
709.5	340.7	497.5	40.89	34.07	34.07	20.44
710	402.1	368	54.52	20.44	6.815	6.815
710.5	267.2	383.7	68.52	13.7	13.7	13.7
711	275.6	406.5	55.12	75.79	75.79	0
711.5	320.6	306.7	62.73	41.82	41.82	6.97
712	264.9	306.7	20.91	20.91	6.97	13.94
712.5	301.7	224.5	35.08	28.06	7.015	0
713	211.8	296.6	28.24	21.18	21.18	0
713.5	207.5	257.6	28.63	7.157	21.47	57.26
714	214.7	493.8	14.31	0	21.47	21.47
714.5	230.5	259.3	28.81	43.21	21.61	14.4
715	318.9	246.4	7.248	7.248	7.248	14.5
715.5	190.6	315.2	65.96	29.32	0	14.66
716	183.2	285.8	29.32	29.32	0	29.32
716.5	272.7	375.8	22.11	14.74	66.32	0
717	148.2	333.4	7.41	0	0	14.82
717.5	172.5	397.4	30	7.499	7.499	0
718	300	240	74.99	0	7.499	22.5
718.5	181.1	211.3	22.64	7.547	7.547	7.547
719	129.1	334.2	37.98	30.39	22.79	15.19
719.5	169.4	207.9	46.2	38.5	23.1	23.1
720	161.7	338.8	53.9	38.5	7.7	0
720.5	69.8	380	46.54	7.756	54.29	0
721	156.3	265.6	7.813	7.813	7.813	15.63
721.5	127	254.1	23.82	15.88	23.82	15.88
722	182.6	285.8	31.76	0	7.94	47.64
722.5	120.1	272.2	0	8.006	24.02	8.006
723	145.3	282.6	0	16.15	0	16.15
723.5	155.8	229.7	41.01	24.61	0	0
724	114.8	336.3	8.202	32.81	0	65.62
724.5	107.4	214.7	16.52	0	0	0
725	99.79	415.8	24.95	24.95	8.316	0
725.5	202	159.9	25.25	50.5	0	8.416
726	117.8	260.9	16.83	8.416	8.416	33.66
726.5	228.6	304.8	16.93	16.93	0	25.4
727	187.3	315.1	34.06	42.58	8.515	17.03
727.5	207	319.1	0	8.624	0	68.99
728	138	276	43.12	8.624	8.624	0
728.5	60.78	356	26.05	0	8.683	8.683
729	87.42	288.5	34.97	52.45	8.742	0
729.5	88.67	363.5	8.867	8.867	8.867	0
730	150.7	336.9	44.33	17.73	0	44.33
730.5	98.2	383.9	26.78	0	8.927	35.71
731	134.8	359.6	44.94	26.97	0	8.989
731.5	191.1	336.7	27.3	18.2	9.101	0
732	154.7	154.7	9.101	9.101	9.101	0
732.5	173.9	357	18.31	9.153	9.153	27.46
733	138.1	313	9.206	9.206	27.62	46.03
733.5	102.5	372.7	37.27	102.5	0	0
734	121.1	288.9	0	37.27	18.64	9.318
734.5	206.4	281.5	46.92	0	0	0
735	141.8	264.6	9.451	9.451	0	0
735.5	76.83	278.5	9.603	0	0	28.81
736	201.7	288.1	0	9.603	0	38.41
736.5	232.4	416.4	19.37	29.05	0	38.73
737	117.2	283.1	9.763	19.53	0	29.29
737.5	178.6	248.1	39.69	0	9.923	49.61
738	248.1	416.8	129	9.923	9.923	0
738.5	250	349.9	20	0	0	30
739	141.1	282.1	10.08	70.53	0	30.23
739.5	224.7	377.9	81.72	0	20.43	30.64
740	194.1	388.2	10.21	61.29	0	20.43
740.5	195.3	328.9	20.56	10.28	30.84	0
741	93.09	403.4	0	0	10.34	0
741.5	157	439.6	52.33	20.93	31.4	20.93
742	115.1	387.3	20.93	0	62.8	0
742.5	189.5	389.5	10.53	10.53	0	21.06
743	105.9	285.9	0	10.59	0	21.18
743.5	139.3	375.1	0	21.43	0	0
744	128.6	332.2	42.86	21.43	42.86	10.72
744.5	75.49	215.7	43.14	32.35	0	0
745	130.2	542.6	10.85	43.41	0	10.85
745.5	154.1	352.2	22.01	11.01	22.01	22.01
746	231.1	528.3	33.02	22.01	0	0
746.5	110.9	354.9	55.45	44.36	33.27	44.36
747	111.7	301.7	0	44.69	11.17	22.35
747.5	113.4	385.6	22.68	34.03	22.68	11.34
748	181.5	442.3	22.68	11.34	11.34	0
748.5	137.1	388.4	57.11	22.84	11.42	11.42
749	161	391.1	57.52	23.01	0	57.52
749.5	209.9	431.6	0	58.32	11.66	46.65
750	279.9	338.2	34.99	0	11.66	0
1400	230.912	-180.379	267.724	264.377	-451.784	174.02
1400.5	-157.84	-626.48	401.924	183.876	-143.195	200.148
1401	-148.862	-452.92	354.734	410.162	-259.716	159.947
1401.5	-122.717	391.466	210.152	473.993	-300.656	-127.318
1402	-4.4619	39.2647	-252.841	11.8984	41.6444	382.236
1402.5	195.076	203.117	-156.359	421.423	-276.978	-129.554
1403	-166.988	-393.614	-99.8945	14.9096	-389.141	211.717
1403.5	-194.891	-254.577	-124.852	205.549	-341.06	-165.962
1404	-393.563	304.584	-252.005	-70.0013	-158.67	-28.0005
1404.5	-121.187	-492.206	-203.532	-51.2715	-441.245	184.888
1405	-97.7622	283.355	-145.867	242.078	-82.2444	238.974
1405.5	36.3342	-419.66	175.615	457.206	-272.507	327.008
1406	-175.867	-663.27	85.7167	7.38937	-302.964	187.69
1406.5	-167.91	402.385	-14.992	223.381	-23.9872	311.833
1407	-121.692	63.584	101.917	295.103	-159.721	425.922
1407.5	-105.572	114.494	-43.121	212.631	43.121	130.85
1408	-168.69	-1257.32	-62.5315	155.602	-365.009	13.088
1408.5	-68.816	-447.603	-219.912	372.504	350.064	237.864
1409	103.197	135.542	295.729	140.163	-363.5	201.773
1409.5	109.503	253.928	88.7861	137.619	-167.214	139.098
1410	-8.54313	150.359	28.4771	270.533	-190.797	11.3909
1410.5	-9.96176	-25.0467	103.887	-64.0399	-266.121	120.964
1411	183.485	607.065	116.634	439.51	-82.4971	446.622
1411.5	205.401	185.146	402.244	206.827	-119.817	305.249
1412	-82.9662	217.143	204.555	258.912	54.3571	18.5959
1412.5	-74.2996	-264.05	-5.71536	57.1536	-160.03	210.039
1413	92.77	489.826	158.423	74.216	-301.146	-159.85
1413.5	80.9652	273.547	174.943	374.464	-148.918	212.534
1414	-21.9731	731.558	206.547	24.9029	67.3842	225.59
1414.5	37.2434	116.6	187.649	282.19	-11.4595	307.974
1415	454.056	628.952	11.2113	496.098	-158.359	636.239
1415.5	192.449	441.796	361.19	411.394	248.231	83.6734
1416	276.167	232.036	65.2253	435.761	190.125	369.148
1416.5	-44.5848	55.1736	213.171	338.566	107.282	-25.0789
1417	317.532	424.681	123.096	511.967	-208.424	88.1255
1417.5	320.624	988.755	141.411	337.426	-64.4049	-18.2014
1418	210.21	428.548	61.6615	397.997	295.695	341.941
1418.5	280.723	-15.4397	141.765	526.355	-33.6867	131.94
1419	276.949	-40.2069	400.663	345.835	224.933	143.395
1419.5	323.73	15.3493	27.9078	196.75	-75.351	241.402
1420	313.032	-121.889	325.498	333.809	-18.0063	-19.3914
1420.5	394.708	-97.1589	311.902	197.354	-266.359	100.747
1421	248.899	9.07587	390.538	185.643	-364.41	242.023
1421.5	423.445	51.4183	-17.8727	382.2	-272.214	156.73
1422	246.037	483.827	5.49803	268.029	70.0999	104.463
1422.5	344.008	601.806	408.941	263.877	-51.1176	135.393
1423	336.06	907.362	130.536	237.464	-68.0452	30.5509
1423.5	336.322	400.279	299.106	243.972	-209.512	104.756
1424	314.69	138.463	114.93	88.934	-138.19	124.508
1424.5	426.775	547.695	112.165	381.636	58.8184	154.569
1425	407.522	-195.556	577.095	421.198	-277.608	460.856
1425.5	536.537	108.127	311.274	539.268	-214.342	-103.758
1426	517.922	797.6	331.198	310.753	-91.3178	-190.813
1426.5	503.97	997.561	413.829	345.541	-199.403	361.93
1427	1011.4	328.192	603.555	406.476	-212.134	301.093
1427.5	515.643	619.866	538.895	642.844	-30.0906	135.408
1428	944.529	610.458	545.394	520.79	226.906	344.459
1428.5	782.556	991.056	721.312	781.195	-63.9654	204.145
1429	894.355	965.904	649.085	977.015	13.5508	-120.602
1429.5	945.864	536.622	791.382	693.814	77.241	349.617
1430	981.112	959.972	753.451	529.855	132.802	552.892
1430.5	1049.2	1395.75	1012.37	875.928	-32.745	360.195
1431	1158.07	1514.14	750.066	397.013	159.355	537.135
1431.5	1079.96	1212.08	1034.73	929.203	572.871	581.094
1432	1464.36	1275.4	992.645	974.87	233.805	395.144
1432.5	1275.29	1600.23	923.155	754.567	271.916	152.273
1433	1319.52	2111.77	667.872	913.93	13.5197	321.768
1433.5	1519.3	1698.14	1001.54	881.955	125.023	542.219
1434	1495.76	1670.88	805.935	911.117	-127.037	438.483
1434.5	1616.85	1651.6	1091.47	693.71	-97.7438	572.888
1435	1969.86	1875.95	1140.09	912.072	236.113	369.686
1435.5	2104.14	1778.6	1098.64	669.439	207.85	520.975
1436	1764.62	1333.66	1070.66	737.172	295.679	174.167
1436.5	1749.19	862.787	1048.97	606.583	-84.1346	503.451
1437	2009.11	2160.51	1110.26	860.657	-178.678	454.198
1437.5	2160.49	2261.81	1052.48	724.679	32.509	82.6269
1438	2055.54	1763.89	1331.8	975.308	-32.2861	616.125
1438.5	2173.87	2223.32	1513.2	829.556	-79.7131	452.608
1439	2435.7	2534.49	1441.07	1158.82	-156.048	575.341
1439.5	2333.45	2148.67	1604.33	1079.48	-70.3418	320.596
1440	2532.56	2189.49	1163.79	964.208	125.414	384.335
1440.5	2992.23	3075.4	1792.09	994.249	-18.9639	342.705
1441	3134.91	2825.77	1566.09	1292.61	40.8191	431.322
1441.5	2991.85	2464.55	1862.11	1364.37	-147.83	668.623
1442	3371.54	2911.63	1668.19	936.838	-127.075	374.465
1442.5	3194	3008.53	2088.96	1327.13	359.376	21.5356
1443	3109.14	3249.05	1677.86	1082.84	21.4424	298.853
1443.5	3429.3	3684.92	1843.13	1318.44	107.628	500.471
1444	3596.64	4017.21	1723.36	1480.25	-44.5697	126.956
1444.5	3720.35	3266.7	2190.45	1546.28	144.665	57.3201
1445	4351.48	3689.73	2475.72	1353.03	-228.953	81.3748
1445.5	4390.23	3837.02	2669.29	1381.65	-121.27	310.668
1446	4904.65	4463.59	2676.49	1612.89	201.948	64.6234
1446.5	4945.23	4308.57	2443.01	1982.67	219.399	-5.38403
1447	5318.19	4417.11	2567.59	1991.63	-72.6675	164.175
1447.5	5827.36	4985.47	3199.47	1623.27	-143.902	160.041
1448	6018.72	5174.65	3381.67	1846.74	40.3219	22.8491
1448.5	6171.56	4914.64	3568.9	2104.73	-234.158	265.11
1449	6937.85	6723.07	3666.32	2018.43	24.2535	121.267
1449.5	7394.52	7139.99	4105.65	2215.64	-185.881	222.514
1450	7887.65	8181.95	4579.84	2653.35	42.3553	371.634
1450.5	8674.63	7627.1	4592.61	2622.22	-224.063	-38.0228
1451	8783.95	8623.07	5081.68	2900.54	55.3384	-44.5406
1451.5	10223.3	9405.94	5811.61	3157.34	238.722	25.6256
1452	11630.8	10789.5	6106.49	3714.3	311.322	103.774
1452.5	12230.1	11626.4	7237.41	4043.96	78.0532	110.351
1453	12870.7	12762.4	7681.04	4575.57	489.136	1.34378
1453.5	14102.4	14176.6	8595.94	4815.12	172.161	91.4605
1454	15197.7	15066.3	8881.12	4863.95	319.058	-110.391
1454.5	16907.3	16211.4	10112.2	5755.46	29.7021	114.758
1455	17538.1	17741.5	10061.4	5702.96	112.38	438.689
1455.5	19299.7	18877.8	11360.9	6083.19	286.522	275.71
1456	20412.8	19300.6	12005.4	6480.93	393.928	400.673
1456.5	21740	19698.2	12268	6740.6	551.933	-164.635
1457	22837.1	21123.6	12922.3	7158.37	525.1	325.319
1457.5	24145.3	22165.3	12997.9	7447.78	640.654	415.414
1458	24441.8	22704.2	13558.4	7659.89	331.515	67.3811
1458.5	25437.3	22805.3	13797.1	7918.96	305.043	292.895
1459	26481.9	23534.3	14490.8	7546.17	313.635	50.0194
1459.5	27290.4	23877.4	14813.5	8059.53	462.71	148.825
1460	28789.4	24834.8	14894.3	8259.58	391.314	186.856
1460.5	29155.7	25562.4	15188.5	8650.54	756.043	201.521
1461	30245.3	25292.6	15471.2	8994.68	891.633	-93.2161
1461.5	30513.6	26466.7	16057.5	8755.83	835.176	164.873
1462	31606.8	26535.2	16467.2	9376.61	638.085	-198.726
1462.5	32238.8	28671.4	16792.6	9665.52	657.657	320.015
1463	33539.6	28319.1	17514.5	10150.7	477.408	586.219
1463.5	35009.2	30159.4	17651.2	10221.2	847.129	338.037
1464	36268.7	31089.5	18596.4	10618	699.195	302.171
1464.5	37595.7	32265.8	19410.2	10806.2	681.584	300.06
1465	39345.7	33207.4	20159.2	11489	733.286	356.439
1465.5	41063.7	34693.2	21285.6	12010.2	707.525	404.106
1466	42500.4	37155.4	22172.8	12425.4	1021.96	657.264
1466.5	44349.7	38057.8	22888.9	12835.8	971.915	411.299
1467	45548.1	39563.4	24061.8	13494.6	1217.31	341.225
1467.5	48235.9	41219.3	24920.4	14456	907.478	254.636
1468	49792.5	43078.8	26050.6	14418	1002.57	161.224
1468.5	52098.3	44518.7	26346	15077.4	1229.67	305.035
1469	54117.1	45039.9	27324.8	15498.6	1333.18	444.85
1469.5	55713	46249.8	28472.1	16049.5	1572.35	236.948
1470	57135.5	48932.6	29697.7	16583.2	1388.33	294.661
1470.5	59495.3	49526.3	29785.3	17292.5	1043.35	445.781
1471	61144.7	49700	30313.1	17040.7	1210.18	511.631
1471.5	63267.2	51937.1	30832.4	17429.5	838.194	465.663
1472	65213.6	52833.3	31990.9	18305.2	1285.52	283.227
1472.5	66399.3	53235.9	32230.4	18214	1161.75	484.976
1473	68031.1	53689.7	32849.1	19065.4	1315.98	409.538
1473.5	68964.9	54554.2	32335.1	19345.6	1323.36	465.223
1474	71224.2	56467.5	33380.1	19325.6	1081.22	693.999
1474.5	73218.5	56964	33651.6	19661.9	1320.45	512.065
1475	73588.7	57967.5	34331.4	20064.9	1292.35	737.118
1475.5	75843.2	57760.1	34674.6	20136.9	1165.53	384.407
1476	76916.7	58666.5	35560	20727.6	1180.96	632.215
1476.5	79194.6	60166.3	36697.5	21374.2	1127.78	325.559
1477	81164.5	61662.4	37122.5	21499.1	1440.99	602.598
1477.5	82601.7	62421.8	37669.6	21970.4	1922.18	431.735
1478	84614.5	63731.7	37876.2	22481.4	1623.25	754.043
1478.5	85125.5	64737.4	39100.8	22790	1503.45	627.815
1479	87548.8	66314.4	40131.1	23144	1417.21	543.377
1479.5	89132.6	67402.7	40384.2	24264.3	1208.31	830.883
1480	90247.5	67590.6	41361.7	24003.3	1498.48	627.592
1480.5	91972	68824.5	41374.3	24507.1	1659.62	327.775
1481	93361.9	69974.3	41961.3	24655.7	1520.66	632.338
1481.5	94136	69901.5	42525.3	24933.4	1457.81	677.088
1482	95665.5	71179.8	42259.8	25073.8	1713.91	331.19
1482.5	97246.5	71500.3	42952.6	25396.5	1400.57	752.03
1483	97621.3	71684.1	42835.5	25481.9	1836.5	569.852
1483.5	99117	71182.6	43587.9	25552.3	1444.45	709.094
1484	99651.6	71471.4	44013.4	25145.2	1326.56	517.886
1484.5	100006	72911.3	43912.6	25382.3	1495.6	715.951
1485	99762.4	72310	42867.3	25432.6	1113.47	735.39
1485.5	101229	72247.2	42645.4	25913.2	1338.35	826.058
1486	101065	72092.2	43803.1	25512.5	1099.5	666.657
1486.5	100862	70777.1	42508.3	25021.1	1085.82	535.263
1487	100387	69470.9	41893.9	24937.7	1179.11	483.311
1487.5	100275	69277.7	41482.1	24392.7	904.721	417.563
1488	99071.8	68985.4	40360	24167.4	1188.49	380.82
1488.5	97856.8	67077.5	39639.8	23925.4	922.244	454.156
1489	96445.9	65649	39422.3	23476.7	887.646	520.344
1489.5	95178	64061.8	38652.3	22912.9	1058.01	487.243
1490	94049.2	63281.7	37860.4	22746.9	1032.18	644.936
1490.5	92476	62093.8	37279.4	22289.7	889.299	513.755
1491	90873.2	62870.5	36886	22213.9	1203.32	668.823
1491.5	90215.9	59019	36016.4	21349.5	816.073	550.114
1492	88316	58667.2	35165.6	21445	910.229	380.896
1492.5	87687.3	58215.5	34576.4	20905.6	737.069	343.311
1493	85442.6	57636.8	34784.2	20873	1152.6	579.105
1493.5	85265.9	57664	34580.7	20481.2	1171.8	656.151
1494	85244.8	56991.3	33849.8	19935.7	910.903	244.972
1494.5	84582.3	56707	33487	19656.6	1036.78	560.652
1495	84084.1	55935.5	33614.2	19925.5	821.714	394.648
1495.5	82394.3	56479.5	34092.1	19589.7	878.248	330.402
1496	82871.2	55323.3	33529.3	19903.4	942.056	299.874
1496.5	81636.3	54626.7	32768.1	19713.1	782.48	449.149
1497	81843.7	55483.5	33030.3	19658.8	799.665	307.455
1497.5	80683.6	55260.3	33166.3	19512.6	830.113	494.957
1498	80899.7	54265.4	32361.6	19002.6	777.064	215.536
1498.5	79737.4	54411.7	31954.9	19160.4	688.713	373.467
1499	80178.6	54361.4	32620.6	19125.3	796.354	365.47
1499.5	79812	54473	32140.8	18812.9	651.666	482.347
1500	79460.7	54547.2	31939.5	19200.7	919.674	478.344
1500.5	79635	54138.1	31989.4	18832.2	1091.93	68.4236
1501	79698.5	54308.9	31999.6	19137.8	1173.28	14.2734
1501.5	79592.6	54430.9	32482.1	19169.7	955.986	401.543
1502	80196.1	54801.8	32772.6	19748.2	905.58	277.54
1502.5	80111.6	54724.7	32391.9	19463.8	1154.7	328.074
1503	80985.2	56497	33519.4	20253.1	1216.59	463.396
1503.5	82148.6	57274.9	33950.4	19899.2	1107.34	451.831
1504	83558.1	57241.7	33908	20618.1	966.586	206.511
1504.5	82738	57678.7	34359.4	20318.7	860.134	627.51
1505	84009.2	57908	34419.5	20307.5	800.854	232.924
1505.5	83967.2	57402.6	34263.7	20615.5	883.502	355.415
1506	84584.6	58097.1	34372.7	20715.2	351.374	231.849
1506.5	85357.9	57322.3	34606.5	20658.5	896.378	207.856
1507	85642.9	58297.6	35190.1	20549.5	750.911	539.672
1507.5	85931.7	58753.9	34786.5	20424.8	902.945	421.085
1508	86893.5	57729.9	35604.3	21093.1	894.377	248.921
1508.5	87970.8	59793.2	36365.2	20700.6	486.476	399.346
1509	89753.4	61264.9	36391	21450.8	684.863	524.576
1509.5	90015.4	61997.7	37139.5	21831.2	1087.63	260.623
1510	91862.6	63033.3	38014.8	21985.5	980.559	186.219
1510.5	94047.6	63235.4	38252.6	22903.2	861.164	396.34
1511	95283.5	65884.7	39327.4	23107.2	738.473	410.101
1511.5	97374.5	67817.2	40193.3	23302	991.886	342.332
1512	98679.3	68813.8	41421.3	24228.1	1155.6	530.873
1512.5	100551	71828.1	42236.9	24610.4	1248.34	777.465
1513	103058	72310	43177.6	25307	1132.78	234.773
1513.5	104588	74430.3	44895.4	25784.2	1477.67	544.561
1514	106537	76531.1	45705.3	26302.7	1265.16	668.751
1514.5	108846	78199.1	46531.2	26922.9	1499.24	545.985
1515	110359	79268.7	47806.1	26955.6	1275.87	561.974
1515.5	112110	80538.9	48776.5	27394.7	1827.99	277.819
1516	113821	80344.8	48782.2	27998.4	1510.15	410.108
1516.5	114171	82440.3	49834.8	28630.2	1675.14	475.86
1517	117814	83838.9	50416.6	29383.7	1358.16	678.337
1517.5	119456	85822.8	52001.5	29090.7	1482.23	294.071
1518	121498	86704.1	52605.9	30332.5	1495	445.825
1518.5	124226	89099.2	54172.9	31259.5	1707.66	631.806
1519	129037	91895.3	55773.8	32215.5	1567.37	355.609
1519.5	131811	94726.1	57753.7	33129	1602.31	172.211
1520	136317	97681.9	60224.2	34106.6	1499.34	202.613
1520.5	141011	101513	63078.8	35463.5	1783.52	418.506
1521	145830	105283	64312.7	36618	2122.87	329.824
1521.5	149160	111051	67221.4	37946.2	2440.6	565.176
1522	153747	115333	70204.9	39787.1	2518.45	647.602
1522.5	158279	119797	72653.2	41022.5	2708.68	381.8
1523	161858	122481	74843.6	42655	3302.37	744.578
1523.5	165195	126086	77520.9	43392	3263.47	492.542
1524	169123	129421	79320.7	44303.8	2866.96	519.475
1524.5	172082	131627	80282.5	45580.4	3235.26	681.029
1525	176000	134090	83073.1	46657.2	3145.93	439.002
1525.5	182745	138265	85787.1	47639.2	3174.42	707.626
1526	190248	146346	89873.7	50405.3	3882.96	503.093
1526.5	198328	153539	96255.5	52828.2	3742.64	412.97
1527	210830	167213	103194	58298.4	4341.19	584.919
1527.5	226266	181846	111932	61676.2	4833.81	697.743
1528	245119	197904	122382	68191.7	5414.44	867.719
1528.5	260191	212270	133017	72324.1	5867.64	857.295
1529	272842	221074	138637	75250.7	6150.63	779.203
1529.5	282664	228322	142631	78082.6	6786.51	609.816
1530	286804	231777	144999	79219.2	7390.98	913.457
1530.5	286828	232258	145031	80855.9	8493.51	571.485
1531	283436	229186	143691	79307.8	9132.88	1176.59
1531.5	276584	225287	138776	77816.4	8446.08	1386.51
1532	267726	215653	132920	74245.4	7537.7	2070.69
1532.5	256488	205238	127408	70225	6344.73	1960.22
1533	242008	192978	118892	66056.8	5636.25	1393.54
1533.5	230751	178522	111901	61880.1	5338.41	773.074
1534	221736	172010	105469	59104.2	4954.97	452.153
1534.5	213565	163544	100880	56302.7	4311.63	571.76
1535	208413	159049	98431.4	54986.8	3842.65	591.659
1535.5	207100	156334	98210.4	54640.9	4292.23	388.635
1536	206215	160215	98718.3	55405	4243.94	684.051
1536.5	206214	163802	100902	56609.6	4332.08	205.99
1537	210652	170074	105230	58916.4	4983.25	190.694
1537.5	212947	176363	109154	60818.2	5232.59	97.7759
1538	214784	180661	111563	61966.6	5886.25	329.82
1538.5	214339	179439	110595	60334.6	5650.18	594.172
1539	210342	172813	107685	58795.9	5076.51	230.678
1539.5	205640	165974	103309	56712.5	4371.55	97.0396
1540	200845	159363	98673.7	54307.9	3634.84	249.746
1540.5	195033	152843	95433.6	52083.5	3729.02	117.977
1541	191026	149819	91674.1	50112.8	3420.96	212.512
1541.5	186254	145740	89968.6	50556.7	3740.61	155.525
1542	183604	142811	88590.8	48822	3267.67	374.873
1542.5	179655	139889	87804.3	48105.2	3616.18	-231.848
1543	175633	139645	85155.7	47234.2	3298.15	228.792
1543.5	173470	136637	84125.2	46598.3	3235.27	153.369
1544	170536	133311	82848	45644.3	3552.29	205.438
1544.5	167715	131413	81746.6	44406.8	3115.42	519.236
1545	163361	130131	79610.1	43733.9	3490.56	305.707
1545.5	161472	127217	77767.6	42740.3	3365.49	202.545
1546	158869	124325	76847.2	42730	3214	227.253
1546.5	157083	122933	76713.4	42482.3	3309.59	136.814
1547	154388	123761	75524.6	42201.8	3258.74	-88.2507
1547.5	151827	122894	75880.1	41981.7	3541.45	103.149
1548	151796	122125	75635	40983.3	3798.97	446.166
1548.5	147201	119716	74010.6	42161.5	3522.36	47.6661
1549	145917	119606	73972.3	41175.3	3534.49	-182.818
1549.5	144551	117466	72536.7	40344.3	4104.79	290.021
1550	141818	113420	70511	39830.6	3238.02	169.815
1550.5	139551	111832	69300.5	38650.1	3381.92	99.1282
1551	138367	108508	67720.8	37489.5	2870.81	132.448
1551.5	137004	106254	65820.7	36537.9	3430	561.151
1552	135407	104272	64760.8	36338.6	2961.76	357.942
1552.5	134804	101630	62868.5	35273.9	3137.34	141.622
1553	133635	100143	61868.6	35167.9	2384.43	-101.714
1553.5	134063	100683	61410	34400.3	2201.8	-143.669
1554	135433	99546.9	60767.2	33937.7	2197.57	-20.0845
1554.5	137215	98786.1	61641.9	35070.3	2061.78	45.2953
1555	137755	102509	62562.7	34805.8	1957.29	-48.7641
1555.5	141091	102401	63105.5	35760	2491.16	0
1556	141243	103224	63971.3	35981.4	2473.46	210.615
1556.5	143316	105481	64901.9	36160.4	2359.42	308.631
1557	144213	106887	66099.2	36707.7	2662.13	145.177
1557.5	146700	106944	66810.9	37450.8	1881.42	143.814
1558	148185	109731	67225.6	38248.2	2080.72	94.9634
1558.5	149474	110648	68386	37695	2160.79	479.044
1559	148843	111175	69000.9	38091.1	2506.62	209.31
1559.5	148616	112849	69910	38625.8	2428.4	267.926
1560	149752	112252	69111.2	38901.7	2404.51	364.527
1560.5	147407	109473	68706.1	38263.3	2477.22	203.866
1561	145973	110208	67861.2	37606.5	2447.19	193.786
1561.5	143991	107408	66655.6	37113.9	2149.3	277.66
1562	141600	105539	65262.9	36205.6	1832.89	169.585
1562.5	137623	101680	63284.5	35375.9	1930.07	318.237
1563	134716	100488	61308.3	34518.5	2228.45	-86.3741
1563.5	132155	97335.8	60672.7	33909.8	2075.05	81.2728
1564	129410	96233.6	59258.7	33689.3	2205.22	231.946
1564.5	126721	93035.4	58307.3	32415.3	2076.08	-83.3209
1565	124594	91695.6	56098.8	32241.2	2122.03	33.0751
1565.5	121591	89986.8	55382.6	31152.4	1704.8	411.805
1566	119032	87527.2	53942.3	30187.8	2289.58	54.2222
1566.5	116448	87206.5	52813.4	29588.8	1776.69	-12.229
1567	113460	84690.7	51394	29216.4	1807.71	-570.579
1567.5	111611	83449.3	50307.2	28109.1	1472.05	-78.8596
1568	109686	81844.7	49587.6	28174.8	1334.12	-84.4823
1568.5	106148	79963.9	48255.4	26992.2	1884.41	45.8751
1569	105606	77556.2	47448.9	27162.2	1719.3	150.351
1569.5	102549	76089.9	46745.8	26382.7	1522.59	-215.745
1570	100171	73018	45420.8	25340.2	1805.09	-125.525
1570.5	97910.4	72777.2	44521.6	25280.6	1740.8	5.31813
1571	96140.5	70521.3	43559	24621.7	1404.21	103.094
1571.5	93773	69767.9	42049.9	24572.1	1350.88	-80.0916
1572	92119.3	67295.4	41745.1	23428.1	907.114	-351.083
1572.5	89872.9	66297.7	40491.6	23315.2	1214.5	207.484
1573	88496.8	65806.1	39986.6	22619.7	974.801	-244.149
1573.5	87577.3	63987.5	38831.2	22719.1	1000.83	-256.946
1574	86650.8	64029.2	38828.4	22140.6	1471.13	356.092
1574.5	84792.2	63766	38873.4	22265.7	1100.56	-362.645
1575	83759.7	61597.7	38180.2	21855.8	1000.93	-209.96
1575.5	82017.3	60824.7	37767.1	21573.7	1226	-249.909
1576	81969	60437.5	37070.9	21713.5	1096.18	-268.157
1576.5	80668.8	59798.1	36919	21438.7	1642.7	-259.853
1577	79499.4	58729.9	36011.8	20881.8	1027.87	94.768
1577.5	78199	57403.4	35811.7	20496.1	1365.8	-107.587
1578	77090.5	56681.5	35251.9	19522.6	790.026	3.64908
1578.5	75037.1	55606.2	34802.8	19542.4	809.621	-330.793
1579	74620.8	55191.8	33292.1	18793.4	618.758	-356.976
1579.5	73267	54148.3	32568.4	18533.6	553.16	-327.118
1580	72186.8	53003.3	32420.2	18769.9	568.226	-490.74
1580.5	71664.3	52136.5	31484	18519.8	277.131	-242.028
1581	71342	51934.9	30979.8	17950.7	534.709	-105.462
1581.5	69920.7	51352.8	30498.3	17982.1	650.045	-378.883
1582	70934.6	50085.4	30967.6	17972.8	701.012	-266.608
1582.5	69599.7	49981.8	30607	17638	521.891	-365.324
1583	69262.5	48714.1	30729.3	17629.6	301.87	-471.44
1583.5	69135.7	49937.1	29630.9	16808	394.58	-269.287
1584	68583.9	49628.7	29705.2	17397.5	185.798	-395.994
1584.5	68228.5	49083.9	29570	17050.1	298.63	56.3453
1585	67199.6	47922	29094.4	16298	161.646	-778.156
1585.5	68078.1	48568.8	29178	16881.9	382.779	-160.277
1586	67176.5	47280.5	28357.8	16387.4	206.191	-450.215
1586.5	66073.7	47626.3	28808.3	16673.9	501.031	-47.2671
1587	66088.7	48449.8	28634.7	16385.7	304.243	266.449
1587.5	66159.5	48064	28956.1	16622.1	376.349	273.709
1588	65498.9	46954.3	28019.3	16599.4	315.468	424.448
1588.5	65514.7	46387.9	28141.9	16792.2	246.691	-376.73
1589	64151.4	47066.8	28291.3	16260.2	112.852	-434.192
1589.5	64237.1	45787.9	27713.8	16065	17.2433	-99.628
1590	63899	45851.6	27358.9	15725.3	17.2721	86.3603
1590.5	63423.5	45400.9	27302.9	15622.3	342.248	-67.2959
1591	62915.4	43948.3	26424.1	15613.3	219.607	154.11
1591.5	63121.8	43981.2	26861.9	15693.1	428.678	-297.371
1592	62694.3	43648	26562.3	15380.3	454.868	-180.012
1592.5	61199.2	44482.7	26280.6	14858.2	269.515	717.413
1593	61617.9	44277.7	26262	15571.5	668.155	155.385
1593.5	62248	44172.8	26181.8	15463.6	188.961	584.415
1594	61443.8	43246.3	25866.7	14989.7	423.979	408.349
1594.5	61056.7	43325.8	25861	14597.5	429.742	219.777
1595	61046.6	43765.9	25654.4	14996.1	110.367	70.9501
1595.5	61192.4	41061.6	25633.6	15321.8	-19.7319	19.7319
1596	61123.2	42371	25652.4	14946.9	343.744	108.655
1596.5	60301.2	41432.1	25462.2	14831.7	35.6531	-63.3833
1597	60543.4	41895	25209.5	14247.1	468.682	-115.185
1597.5	60388.3	43293.1	25398.4	14691.8	276.828	458.06
1598	60072.5	43372.1	25316.8	14513.8	351.511	189.736
1598.5	59496.3	42748.8	24772.1	14679.7	54.1094	-168.34
1599	60070.4	41789.5	26087.8	14663.7	462.513	249.355
1599.5	59519.6	43957.3	25841.7	14822.3	577.625	529.153
1600	61008.7	43256.6	26412.9	15016.9	361.07	931.075
1600.5	60317.7	42398.2	26016.2	15416.3	802.064	791.885
1601	60661.5	43551.7	26329.6	15452.9	369.775	717.078
1601.5	60199	43090.3	25217.2	15303.1	606.064	530.306
1602	59594.8	42536.6	25679.9	14420	461.721	601.263
1602.5	59740.8	42718.5	25588.5	14679.3	493.352	320.679
1603	58466.5	41048.3	25548.4	14877.6	778.373	271.813
1603.5	59089.6	41268.9	25026.6	15023.4	210.724	229.318
1604	59126.1	41965.3	25564.8	14712.1	700.575	163.744
1604.5	58613.8	42578.7	25000.6	14617.5	349.921	-74.983
1605	58314.2	42217.3	25697.2	14909.3	378.854	458.393
1605.5	58415	42939.2	25248.5	14597.4	352.656	539.48
1606	57724.7	42391.7	25193	14869.1	166.311	385.253
1606.5	57944.9	43339.9	25180.7	14807.2	634.595	63.4595
1607	56908.9	41136.2	25047.2	14423.8	773.692	488.872
1607.5	57031.4	42159.9	24524.5	14988.6	643.131	47.0063
1608	56526	41998.9	24363.5	14532.6	483.275	397.359
1608.5	55624.9	39573.5	23930.8	14569	414.161	332.192
1609	55290.1	39562.7	23986.1	13947.1	788.559	441.94
1609.5	55182.5	39916.2	24193.8	14280.2	709.981	768.783
1610	54889.7	39396.7	23738.1	13585.6	615.238	829.805
1610.5	54452.1	40031.8	23495.5	13680.3	253.707	165.461
1611	53296.3	39458.9	23438	13531.9	591.342	682.488
1611.5	52795.1	38258.3	22687.6	13440.6	911.265	340.325
1612	52656.5	38558.6	22318.7	13697.5	554.754	315.714
1612.5	51908.6	38251.8	22386.8	13545.1	856.825	922.91
1613	50937.4	37659.8	22751.2	13256	690.896	785.318
1613.5	50134.6	38004.2	22414.6	13306.6	964.62	410.08
1614	51071.6	37117.1	21895.6	13415.1	339.503	101.379
1614.5	49153.5	37032.9	21870.4	12551.4	829.585	1004.11
1615	48582.3	36455.6	21674.8	12987	967.475	26.6722
1615.5	48786.7	36133.9	21690.3	13236	744.891	361.383
1616	48047	35468.5	20993.3	13100.5	1086.93	812.708
1616.5	47182.8	34325.4	21594.8	12755.9	991.96	603.801
1617	46179	36527.4	20970.5	12690.8	916.814	890.989
1617.5	46663.2	34956.1	20844.6	12855.2	606.255	1249.41
1618	44538.2	34656.8	20290.9	12020	1154.63	810.128
1618.5	44717.6	34759.6	20553	12518.3	1556.88	731.677
1619	44539.4	34427.7	20303.7	13311.8	1636.9	1035.01
1619.5	44572.7	33730.7	20776.2	12528	1302.65	1749.36
1620	44140.7	35455.6	20427.4	12401.8	989.902	1509.97

## Sheet: Figure 4
Fig. 4b											Fig. 4e					Fig. 4f					Fig. 4g
XPS of NMF-H-X											Lifetime decay curves of NMF-H-0 and NMF-H-3.1 (10 K)					Absorption spectra of NMF-H-0, NMF-H-3.1 and NMF-H-14.7					Yb LIII-edge EXAFS spectra of NMF-H-0, NMF-H-3.1 and NMF-H-14.7
	HAc = 0 mmol		HAc = 2.6 mmol		HAc = 3.1 mmol		HAc = 7.3 mmol		HAc = 14.7 mmol			HAc = 0 mmol		HAc = 3.1 mmol			HAc = 0 mmol	HAc = 3.1 mmol	HAc = 14.7 mmol			HAc = 0 mmol			HAc = 3.1 mmol			HAc = 14.7 mmol
697.4	13468.4	697.5	13524.8	697.6	10966.1	697.4	8759.71	697.3	10170.3		0	2	0	0		1200	0	1.66263e-05	0.000127122			data	fit		data	fit		data	fit
697.3	13313.2	697.4	13458.2	697.5	10842.9	697.3	8673.38	697.2	9806.15		5000	0	2000	0		1199.5	1.10078e-05	-3.56511e-05	6.11382e-05		0	0.05161	0.06185	0	0.19092	0.18392	0	0.19414	0.18954
697.2	13193.2	697.3	13190.4	697.4	10863.3	697.2	8544.36	697.1	9676.69		10000	2	4000	0		1199	1.98847e-05	-7.37781e-05	1.18969e-05		0.03068	0.04977	0.06087	0.03068	0.19129	0.1833	0.03068	0.19535	0.18869
697.1	12898.3	697.2	13036.5	697.3	10953.4	697.1	8373.45	697	9600.08		15000	2	6000	0		1198.5	2.66461e-05	-9.88433e-05	-2.22926e-05		0.06136	0.04459	0.05822	0.06136	0.19239	0.1816	0.06136	0.19874	0.18636
697	12849.3	697.1	13062.8	697.2	10842.7	697	8489.76	696.9	9464.99		20000	0	8000	0		1198	3.13068e-05	-0.000111935	-4.31207e-05		0.09204	0.03722	0.0548	0.09204	0.19424	0.17933	0.09204	0.20372	0.18313
696.9	13134.8	697	12805.6	697.1	10286	696.9	8473.41	696.8	9606.72		25000	0	10000	0		1197.5	3.38819e-05	-0.000114142	-5.22775e-05		0.12272	0.03039	0.05215	0.12272	0.19685	0.17719	0.12272	0.20948	0.17988
696.8	12813.9	696.9	12629.6	697	10530.4	696.8	8613.36	696.7	9321.39		30000	3	12000	0		1197	3.43866e-05	-0.000106553	-5.14534e-05		0.1534	0.02915	0.05213	0.1534	0.20023	0.17599	0.1534	0.21528	0.17764
696.7	12710.8	696.8	12379.2	696.9	10430.4	696.7	8430.19	696.6	9247.82		35000	0	14000	0		1196.5	3.2836e-05	-9.02553e-05	-4.23387e-05		0.18408	0.03647	0.05599	0.18408	0.20443	0.1764	0.18408	0.22056	0.17731
696.6	12462.8	696.7	12354.2	696.8	10265.6	696.6	8252.59	696.5	9187.18		40000	1	16000	0		1196	2.9245e-05	-6.63384e-05	-2.66237e-05		0.21476	0.04901	0.06347	0.21476	0.20948	0.17875	0.21476	0.22508	0.17942
696.5	12337.4	696.6	12296.8	696.7	10257.9	696.5	8412.55	696.4	8973.74		45000	1	18000	0		1195.5	2.36288e-05	-3.58905e-05	-5.99877e-06		0.24544	0.06297	0.07321	0.24544	0.21544	0.18295	0.24544	0.22899	0.18396
696.4	12179.8	696.5	12093.5	696.6	10236.1	696.4	8005.71	696.3	9087.89		50000	1	20000	0		1195	1.60024e-05	0	1.78459e-05		0.27612	0.07623	0.08366	0.27612	0.22233	0.18849	0.27612	0.23276	0.19033
696.3	12063.7	696.4	12178.2	696.5	10016.4	696.3	7736.87	696.2	9044.92		55000	1	22000	0		1194.5	6.38101e-06	-7.36904e-06	4.322e-05		0.3068	0.08778	0.09354	0.3068	0.23021	0.19461	0.3068	0.23713	0.19759
696.2	12234	696.3	11906.7	696.4	10046.9	696.2	7879.12	696.1	8887.22		60000	0	24000	2		1194	1.84491e-05	-1.14725e-05	6.84331e-05		0.33748	0.09735	0.102	0.33748	0.23906	0.20054	0.33748	0.24296	0.20473
696.1	11835.6	696.2	11670.5	696.3	9865.54	696.1	7784.74	696	8824.15		65000	1	26000	0		1193.5	2.9235e-05	-2.90171e-05	8.78501e-05		0.36816	0.10543	0.10862	0.36816	0.24884	0.20563	0.36816	0.25097	0.21086
696	11974.4	696.1	11559.3	696.2	9672.77	696	7502.59	695.9	8864.73		70000	0	28000	0		1193	3.8071e-05	-3.46199e-05	8.97004e-05		0.39884	0.11324	0.1134	0.39884	0.25942	0.20949	0.39884	0.26154	0.21539
695.9	11973	696	11624.8	696.1	9588.2	695.9	7908.66	695.8	8741.07		75000	2	30000	0		1192.5	4.49723e-05	-3.14195e-05	7.47568e-05		0.42951	0.12261	0.11683	0.42951	0.27059	0.21209	0.42951	0.27457	0.21812
695.8	11872.3	695.9	11602.7	696	9577.25	695.8	7769.1	695.7	8444.18		80000	1	32000	0		1192	5.55041e-05	-4.29781e-05	4.77632e-05		0.46019	0.13542	0.11985	0.46019	0.28206	0.21371	0.46019	0.28944	0.2193
695.7	11738.5	695.8	11596.5	695.9	9629.59	695.7	7559.93	695.6	8492.14		85000	0	34000	0		1191.5	6.65481e-05	-6.52246e-05	3.89108e-05		0.49087	0.15289	0.12375	0.49087	0.29343	0.21496	0.49087	0.30515	0.21955
695.6	11569.4	695.7	11518.1	695.8	9338.61	695.6	7550.89	695.5	8720.38		90000	0	36000	0		1191	6.53475e-05	-6.3412e-05	3.49609e-05		0.52155	0.17509	0.12984	0.52155	0.3042	0.2166	0.52155	0.32046	0.21984
695.5	11520.1	695.6	11330.8	695.7	9403.95	695.5	7487.15	695.4	8658.37		95000	2	38000	0		1190.5	5.71816e-05	-5.73064e-05	0		0.55223	0.20101	0.13904	0.55223	0.31384	0.21942	0.55223	0.33406	0.22124
695.4	11220.4	695.5	11493.8	695.6	9187.93	695.4	7403.52	695.3	8374.52		100000	0	40000	0		1190	4.61221e-05	-6.27972e-05	-3.69651e-05		0.58291	0.22892	0.15152	0.58291	0.32176	0.22398	0.58291	0.34471	0.22466
695.3	11261	695.4	11336.2	695.5	9277.33	695.3	7501.98	695.2	8631.42		105000	0	42000	0		1189.5	3.90225e-05	-6.2023e-05	-5.94232e-05		0.61359	0.25681	0.16669	0.61359	0.32742	0.23048	0.61359	0.35134	0.23062
695.2	11353.8	695.3	11237	695.4	9190.22	695.2	7514.17	695.1	8457.68		110000	1	44000	0		1189	1.34666e-05	-4.29981e-05	-7.91272e-05		0.64427	0.28266	0.18342	0.64427	0.33031	0.23869	0.64427	0.35316	0.23903
695.1	11420.8	695.2	11193.2	695.3	9125.42	695.1	7345.87	695	8436.44		115000	0	46000	0		1188.5	-1.62289e-05	-2.27582e-05	-8.65887e-05		0.67495	0.3046	0.2004	0.67495	0.33011	0.24802	0.67495	0.34974	0.2492
695	11238.8	695.1	11164.2	695.2	9296.08	695	7350.06	694.9	8491.62		120000	1	48000	0		1188	-1.89752e-05	3.11109e-06	-9.52927e-05		0.70563	0.32117	0.21637	0.70563	0.32668	0.2577	0.70563	0.34109	0.26012
694.9	11417	695	10966.9	695.1	9139.74	694.9	7396.49	694.8	8516.13		125000	4	50000	0		1187.5	-4.19153e-06	-5.58345e-06	-0.000113469		0.73631	0.33137	0.23036	0.73631	0.32025	0.26704	0.73631	0.32777	0.27067
694.8	11207.9	694.9	10788.5	695	8963.45	694.8	7551.22	694.7	8556.11		130000	2	52000	0		1187	1.38508e-06	-2.40285e-05	-0.00012517		0.76699	0.33493	0.24175	0.76699	0.31145	0.27555	0.76699	0.31107	0.27993
694.7	10910.2	694.8	10882.1	694.9	8899.21	694.7	7465.05	694.6	8430.58		135000	2	54000	0		1186.5	9.53501e-06	-2.37689e-05	-0.000132751		0.79767	0.33253	0.25046	0.79767	0.30152	0.28315	0.79767	0.29319	0.28738
694.6	11083.1	694.7	10983.2	694.8	9081.08	694.6	7411.02	694.5	8204.47		140000	0	56000	0		1186	1.89633e-05	1.50599e-05	-0.000126721		0.82835	0.32603	0.25698	0.82835	0.2923	0.29021	0.82835	0.27738	0.29306
694.5	11076.5	694.6	10905	694.7	9272.64	694.5	7410.88	694.4	8252.11		145000	1	58000	1		1185.5	4.22247e-05	2.32999e-05	-0.000133221		0.85903	0.31867	0.26244	0.85903	0.28625	0.29757	0.85903	0.26779	0.2977
694.4	11059.9	694.5	10791.4	694.6	9060	694.4	7424.2	694.3	8271.12		150000	1	60000	2		1185	4.5062e-05	3.02282e-05	-0.000120425		0.88971	0.31505	0.26852	0.88971	0.28609	0.30644	0.88971	0.26859	0.30266
694.3	10983.1	694.4	10956	694.5	8954.91	694.3	7185.74	694.2	8260.96		155000	3	62000	0		1184.5	5.04507e-05	2.83533e-05	-9.64787e-05		0.92039	0.32029	0.27727	0.92039	0.29409	0.31818	0.92039	0.2823	0.30978
694.2	10898.8	694.3	11093.1	694.4	9024.72	694.2	7251.66	694.1	8395.11		160000	0	64000	0		1184	2.31086e-05	3.12529e-05	-7.30273e-05		0.95107	0.33824	0.29057	0.95107	0.31127	0.33393	0.95107	0.30854	0.32103
694.1	10993	694.2	11058.9	694.3	9029.48	694.1	7287.26	694	8554.52		165000	0	66000	2		1183.5	1.59344e-05	4.43193e-05	-6.90416e-05		0.98175	0.36978	0.30967	0.98175	0.33707	0.35438	0.98175	0.34453	0.33795
694	10667.2	694.1	10796.9	694.2	8904.7	694	7278.84	693.9	8418.63		170000	3	68000	0		1183	6.91343e-06	3.52094e-05	-3.27162e-05		1.01243	0.41263	0.33485	1.01243	0.36966	0.37952	1.01243	0.38653	0.36119
693.9	10916	694	10751.8	694.1	8926.36	693.9	7067.44	693.8	8275.54		175000	2	70000	0		1182.5	2.0139e-05	2.86392e-05	-7.48777e-06		1.04311	0.46265	0.36537	1.04311	0.40663	0.40877	1.04311	0.43095	0.39037
693.8	11000.7	693.9	10990.2	694	8907.74	693.8	7223.33	693.7	8375.43		180000	5	72000	0		1182	4.95543e-06	1.19008e-05	8.99027e-06		1.07379	0.51529	0.39988	1.07379	0.44554	0.4411	1.07379	0.47478	0.42422
693.7	10921.5	693.8	10887.3	693.9	8881.5	693.7	7228.13	693.6	8311.55		185000	1	74000	0		1181.5	1.05193e-05	-3.38562e-05	-1.8058e-06		1.10447	0.5664	0.43682	1.10447	0.48432	0.47541	1.10447	0.51576	0.46104
693.6	10933.4	693.7	10842.8	693.8	9059.59	693.6	7202.12	693.5	8155.34		190000	0	76000	0		1181	1.39996e-05	-5.32086e-05	-2.00039e-05		1.13515	0.61262	0.47483	1.13515	0.5214	0.51069	1.13515	0.55236	0.49913
693.5	10909	693.6	10707.7	693.7	8870.06	693.5	7282.87	693.4	8120.4		195000	2	78000	0		1180.5	1.99619e-05	-5.87279e-05	-4.53199e-05		1.16583	0.65159	0.51302	1.16583	0.55589	0.54635	1.16583	0.58386	0.53712
693.4	10958.3	693.5	10576.9	693.6	8911.49	693.4	7036.47	693.3	8252.5		200000	1120	80000	0		1180	6.42829e-06	-8.26142e-05	-5.82201e-05		1.19651	0.68206	0.55119	1.19651	0.58762	0.58227	1.19651	0.61043	0.57428
693.3	10887.2	693.4	10789.2	693.5	8967.85	693.3	7149.15	693.2	8269.83		205000	654	82000	0		1179.5	-1.02579e-05	-9.37045e-05	-4.95564e-05		1.22718	0.70416	0.58986	1.22718	0.61725	0.61891	1.22718	0.63321	0.61062
693.2	10761	693.3	10882.3	693.4	8892.88	693.2	7113.76	693.1	7958.16		210000	743	84000	0		1179	-2.0726e-05	-9.24488e-05	-6.09065e-05		1.25786	0.71952	0.63034	1.25786	0.64624	0.65727	1.25786	0.65439	0.64704
693.1	10671.5	693.2	10895.1	693.3	8881.72	693.1	7318.66	693	8091.05		215000	888	86000	0		1178.5	-2.50379e-05	-9.40785e-05	-6.91288e-05		1.28854	0.73144	0.67451	1.28854	0.67675	0.69874	1.28854	0.67711	0.68526
693	10565.6	693.1	10645.6	693.2	8907.91	693	7096.77	692.9	8340.2		220000	921	88000	0		1178	-2.91044e-05	-9.67236e-05	-7.34912e-05		1.31922	0.74477	0.72448	1.31922	0.71138	0.74484	1.31922	0.70515	0.72756
692.9	10721.9	693	10780.3	693.1	8965.86	692.9	6971.16	692.8	8288.78		225000	958	90000	0		1177.5	-2.94803e-05	-8.19502e-05	-9.13906e-05		1.3499	0.76534	0.78223	1.3499	0.75271	0.79693	1.3499	0.74229	0.77643
692.8	10609.4	692.9	10518.7	693	8711.89	692.8	6984.21	692.7	8112.9		230000	1043	92000	0		1177	-3.02748e-05	-4.16558e-05	-9.03362e-05		1.38058	0.79884	0.84903	1.38058	0.80279	0.85582	1.38058	0.79157	0.83399
692.7	10515.2	692.8	10529.8	692.9	8743.6	692.7	7110.02	692.6	8269.57		235000	1112	94000	0		1176.5	-2.8446e-05	-2.33304e-05	-8.00536e-05		1.41126	0.8493	0.92522	1.41126	0.86263	0.92158	1.41126	0.85452	0.9015
692.6	10558.3	692.7	10485.7	692.8	8900.02	692.6	7061.65	692.5	8015.48		240000	1080	96000	0		1176	-2.15552e-05	2.1086e-06	-8.21523e-05		1.44194	0.91792	1.00998	1.44194	0.932	0.99341	1.44194	0.93085	0.979
692.5	10651	692.6	10790.8	692.7	8669.42	692.5	7241.55	692.4	8166.69		245000	1174	98000	0		1175.5	5.01169e-06	1.26438e-05	-7.85231e-05		1.47262	1.00286	1.10145	1.47262	1.00941	1.06971	1.47262	1.01862	1.06524
692.4	10694.4	692.5	10485.6	692.6	8637.28	692.4	7129.11	692.3	8129.72		250000	1153	100000	0		1175	1.66044e-05	4.01215e-05	-5.41645e-05		1.5033	1.09995	1.19694	1.5033	1.09234	1.14818	1.5033	1.11464	1.15787
692.3	10553.3	692.4	10612.8	692.5	8776.72	692.3	7051.16	692.2	8063.42		255000	1222	102000	0		1174.5	3.69987e-06	5.99926e-05	-3.92883e-05		1.53398	1.20371	1.29319	1.53398	1.17761	1.2261	1.53398	1.21501	1.25367
692.2	10675.6	692.3	10784.1	692.4	8718.39	692.2	7140.94	692.1	8128.59		260000	1235	104000	0		1174	-1.74683e-05	7.4761e-05	-1.64366e-05		1.56466	1.30827	1.38665	1.56466	1.26167	1.30051	1.56466	1.31549	1.34896
692.1	10565.2	692.2	10630.9	692.3	8797.35	692.1	7277.92	692	8326.69		265000	1206	106000	0		1173.5	-3.50554e-05	6.60866e-05	-3.33016e-05		1.59534	1.40792	1.47369	1.59534	1.34086	1.36839	1.59534	1.41183	1.43981
692	10401	692.1	10523.6	692.2	8968.76	692	6931.76	691.9	8219.97		270000	1261	108000	0		1173	-3.77529e-05	7.85327e-05	-4.55326e-05		1.62602	1.49748	1.55082	1.62602	1.41169	1.4269	1.62602	1.5	1.52239
691.9	10383.7	692	10842.1	692.1	8888.21	691.9	7362.32	691.8	8258.19		275000	1225	110000	0		1172.5	-2.6961e-05	8.62892e-05	-4.73275e-05		1.6567	1.57248	1.61487	1.6567	1.47092	1.47348	1.6567	1.57631	1.59311
691.8	10435.9	691.9	10609	692	8729.97	691.8	7258.81	691.7	8293.89		280000	1303	112000	0		1172	-2.22848e-05	8.97796e-05	-6.50346e-05		1.68738	1.62927	1.6631	1.68738	1.51578	1.50597	1.68738	1.63754	1.64882
691.7	10469.7	691.8	10736.6	691.9	8701.82	691.7	7116.22	691.6	8445.89		285000	1358	114000	0		1171.5	-4.19256e-06	0.000100053	-7.45869e-05		1.71806	1.66514	1.69336	1.71806	1.54403	1.52276	1.71806	1.68105	1.68692
691.6	10482.6	691.7	10590.8	691.8	8705.04	691.6	7207.72	691.5	8341.61		290000	1318	116000	0		1171	1.10456e-05	9.47573e-05	-6.96788e-05		1.74874	1.67832	1.7041	1.74874	1.55405	1.5228	1.74874	1.70485	1.70552
691.5	10344.3	691.6	10876.5	691.7	8803.53	691.5	7203.67	691.4	8359.75		295000	1309	118000	0		1170.5	3.81063e-05	9.2733e-05	-5.59393e-05		1.77942	1.66805	1.69449	1.77942	1.54491	1.50567	1.77942	1.70765	1.70344
691.4	10418.4	691.5	10774.2	691.6	8817.9	691.4	7314.38	691.3	8287.56		300000	1311	120000	0		1170	4.57445e-05	9.35383e-05	-4.76886e-05		1.8101	1.63453	1.66442	1.8101	1.5164	1.4716	1.8101	1.6889	1.68031
691.3	10580.1	691.4	10682.8	691.5	8978.91	691.3	7363.47	691.2	8275.98		305000	1275	122000	0		1169.5	5.57746e-05	8.88973e-05	-3.72088e-05		1.84078	1.57889	1.6145	1.84078	1.46901	1.42147	1.84078	1.64879	1.63655
691.2	10439.2	691.3	10842.9	691.4	8832.37	691.2	7347.96	691.1	8288.84		310000	1413	124000	0		1169	5.58459e-05	8.3482e-05	-3.78589e-05		1.87146	1.50313	1.54602	1.87146	1.40398	1.35674	1.87146	1.58829	1.57339
691.1	10307.7	691.2	10705.3	691.3	8770.01	691.1	7271.64	691	8266.16		315000	1235	126000	0		1168.5	6.42244e-05	6.74248e-05	-4.98687e-05		1.90214	1.41001	1.4609	1.90214	1.32321	1.27947	1.90214	1.50905	1.4928
691	10413.5	691.1	10665.9	691.2	8849.57	691	7205.93	690.9	8289.91		320000	1357	128000	0		1168	6.60003e-05	4.18436e-05	-6.21786e-05		1.93282	1.30296	1.36162	1.93282	1.22924	1.19216	1.93282	1.41341	1.39741
690.9	10506.8	691	10735.5	691.1	9108.12	690.9	7148.04	690.8	8295.37		325000	1325	130000	0		1167.5	8.88081e-05	2.05424e-05	-7.05022e-05		1.9635	1.18593	1.25109	1.9635	1.1252	1.09775	1.9635	1.3043	1.29048
690.8	10304.5	690.9	10606.6	691	8929.61	690.8	6943.72	690.7	8349.89		330000	1330	132000	0		1167	8.56581e-05	2.46459e-06	-7.16782e-05		1.99418	1.0632	1.13259	1.99418	1.01472	0.99947	1.99418	1.18518	1.17572
690.7	10427.4	690.8	10610.6	690.9	8904.62	690.7	7138.03	690.6	8373.1		335000	1347	134000	2		1166.5	8.40186e-05	-1.03596e-05	-6.8529e-05		2.02485	0.93932	1.00959	2.02485	0.9019	0.90072	2.02485	1.06	1.05727
690.6	10467.4	690.7	10723.4	690.8	9056.08	690.6	7359.16	690.5	8512.09		340000	1261	136000	0		1166	8.9698e-05	-1.28061e-05	-5.40134e-05		2.05553	0.81882	0.88569	2.05553	0.79125	0.80496	2.05553	0.93306	0.93948
690.5	10557.2	690.6	11066.4	690.7	9071.99	690.5	7346.19	690.4	8236.03		345000	1295	138000	0		1165.5	7.32398e-05	-1.65778e-05	-5.11114e-05		2.08621	0.70611	0.76445	2.08621	0.68761	0.71554	2.08621	0.80906	0.82684
690.4	10702.6	690.5	11095.4	690.6	9019.52	690.4	7139.04	690.3	8481.95		350000	1321	140000	0		1165	6.12266e-05	-1.98201e-05	-6.14734e-05		2.11689	0.60512	0.64933	2.11689	0.59599	0.63543	2.11689	0.69301	0.72375
690.3	10823.3	690.4	10911.3	690.5	8733.23	690.3	7194.31	690.2	8381.41		355000	1279	142000	0		1164.5	3.64387e-05	-2.72886e-05	-5.8668e-05		2.14757	0.51891	0.54358	2.14757	0.5211	0.5669	2.14757	0.59019	0.63414
690.2	10653.8	690.3	10629.5	690.4	8983.83	690.2	7140.44	690.1	8431.49		360000	1310	144000	0		1164	3.04162e-05	-2.06793e-05	-4.60577e-05		2.17825	0.44906	0.4501	2.17825	0.4663	0.51111	2.17825	0.50583	0.56098
690.1	10817.2	690.2	10786.3	690.3	8980.94	690.1	7322.57	690	8498.47		365000	1299	146000	0		1163.5	4.09285e-05	-2.97448e-05	-3.08398e-05		2.20893	0.39496	0.37129	2.20893	0.43208	0.46776	2.20893	0.44407	0.50544
690	10712.5	690.1	10774.1	690.2	9212.22	690	7346.1	689.9	8540.29		370000	1282	148000	0		1163	8.64237e-05	-3.57703e-05	-3.79227e-05		2.23961	0.35363	0.30866	2.23961	0.41509	0.43504	2.23961	0.40612	0.46625
689.9	10741	690	10815.6	690.1	8984.95	689.9	7521.11	689.8	8601.56		375000	1267	150000	0		1162.5	0.000116398	-2.81718e-05	-4.70865e-05		2.27029	0.32034	0.2622	2.27029	0.40907	0.41003	2.27029	0.38864	0.4398
689.8	10803.5	689.9	11112.5	690	9218.04	689.8	7648.14	689.7	8780.15		380000	1236	152000	1		1162	0.000123121	-1.94874e-06	-3.31163e-05		2.30097	0.28996	0.2298	2.30097	0.40717	0.38946	2.30097	0.38447	0.42112
689.7	10966.3	689.8	10946	689.9	9167.18	689.7	7639.2	689.6	9048.1		385000	1188	154000	0		1161.5	0.00013698	3.53185e-06	-4.59119e-05		2.33165	0.25827	0.20735	2.33165	0.4038	0.37047	2.33165	0.38561	0.40539
689.6	11171.1	689.7	11300.7	689.8	9478.88	689.6	7791.88	689.5	9124.81		390000	1288	156000	0		1161	0.000159023	2.16684e-05	-3.60561e-05		2.36233	0.22258	0.19001	2.36233	0.39532	0.35104	2.36233	0.3857	0.3889
689.5	10933.4	689.6	11385.3	689.7	9394.48	689.5	7979.46	689.4	9213.47		395000	1234	158000	0		1160.5	0.000158531	1.21806e-05	-3.92157e-05		2.39301	0.18172	0.17371	2.39301	0.37986	0.33014	2.39301	0.38076	0.36951
689.4	11064.1	689.5	11409.1	689.6	9381.11	689.4	8123.83	689.3	9434.21		400000	1260	160000	0		1160	0.000147999	-1.93347e-05	-7.82391e-05		2.42369	0.13585	0.15593	2.42369	0.35697	0.30764	2.42369	0.36887	0.34648
689.3	11030.5	689.4	11600.2	689.5	9661.53	689.3	8431.6	689.2	9772.85		405000	1247	162000	0		1159.5	0.000136611	-8.73166e-06	-7.3376e-05		2.45437	0.0861	0.1356	2.45437	0.3272	0.28416	2.45437	0.34969	0.32029
689.2	11343.3	689.3	11801	689.4	9852.8	689.2	8850.07	689.1	10029.2		410000	1259	164000	449		1159	0.000116336	-1.90504e-05	-7.10283e-05		2.48505	0.03522	0.1128	2.48505	0.29189	0.26081	2.48505	0.32393	0.29226
689.1	11619.2	689.2	11889.7	689.3	9866.55	689.1	9155.38	689	10167.9		415000	1204	166000	1371		1158.5	9.39151e-05	-2.77524e-05	-7.24586e-05		2.51573	0.02553	0.08839	2.51573	0.25289	0.23895	2.51573	0.29306	0.26433
689	11497.8	689.1	12190.3	689.2	10158.4	689	9343.01	688.9	10660.5		420000	1169	168000	2060		1158	0.000102467	-2.08622e-05	-8.94008e-05		2.54641	0.07447	0.06374	2.54641	0.21249	0.21989	2.54641	0.25906	0.2387
688.9	11820.7	689	12520.3	689.1	10311.4	688.9	9943.69	688.8	11092.9		425000	1129	170000	2578		1157.5	0.000110333	-1.60923e-05	-9.51147e-05		2.57709	0.1225	0.04095	2.57709	0.17341	0.20458	2.57709	0.22426	0.21743
688.8	11965	688.9	13168.2	689	11055.5	688.8	10377.1	688.7	11971.9		430000	1177	172000	2755		1157	0.000105319	-1.68916e-05	-0.000106231		2.60777	0.16575	0.02466	2.60777	0.13897	0.19329	2.60777	0.19132	0.20188
688.7	12363.7	688.8	13874.4	688.9	11629.4	688.7	10970.4	688.6	12706.2		435000	1131	174000	2836		1156.5	0.000100349	-2.38309e-05	-0.00012135		2.63845	0.20254	0.02432	2.63845	0.11308	0.18548	2.63845	0.16301	0.19215
688.6	12904	688.7	14805.3	688.8	11828.7	688.6	11711.9	688.5	13598.2		440000	1114	176000	2848		1156	7.56749e-05	-1.70244e-05	-0.000119207		2.66913	0.23175	0.03512	2.66913	0.09939	0.18004	2.66913	0.14193	0.18702
688.5	13735	688.6	15675.9	688.7	12904.9	688.5	13131	688.4	14918.8		445000	1177	178000	2921		1155.5	6.313e-05	-3.89731e-06	-0.000107253		2.69981	0.25269	0.04597	2.69981	0.09805	0.17557	2.69981	0.1296	0.18442
688.4	14105.2	688.5	16801.6	688.6	14041	688.4	14337.7	688.3	16412.1		450000	1183	180000	2920		1155	5.23507e-05	6.02243e-06	-9.8454e-05		2.73049	0.26515	0.05365	2.73049	0.10444	0.17085	2.73049	0.12537	0.18218
688.3	14894.2	688.4	18299.6	688.5	15042.1	688.3	15690.7	688.2	18264.4		455000	1106	182000	3001		1154.5	3.41693e-05	1.53451e-05	-0.000107122		2.76117	0.26938	0.05751	2.76117	0.11292	0.16505	2.76117	0.12653	0.17861
688.2	15761.1	688.3	19999.9	688.4	16525.1	688.2	17296.5	688.1	19899.4		460000	1155	184000	2780		1154	2.77271e-05	1.70571e-05	-0.000111511		2.79185	0.26605	0.05772	2.79185	0.1199	0.1578	2.79185	0.12982	0.17275
688.1	17191.1	688.2	21826.7	688.3	18070.2	688.1	19053.4	688	22410.1		465000	1164	186000	2813		1153.5	1.12819e-05	1.37084e-05	-0.000108038		2.82252	0.25626	0.05497	2.82252	0.1238	0.14918	2.82252	0.13275	0.16433
688	18703.9	688.1	24073.1	688.2	19722.4	688	21086.1	687.9	24953.5		470000	1133	188000	2920		1153	3.58292e-06	2.73548e-05	-0.000105966		2.8532	0.24146	0.05039	2.8532	0.12437	0.13965	2.8532	0.13394	0.15373
687.9	20400.4	688	26957.6	688.1	22093.8	687.9	23230.1	687.8	27569.2		475000	1121	190000	2960		1152.5	9.88875e-06	4.62436e-05	-9.27119e-05		2.88388	0.22346	0.04561	2.88388	0.12221	0.12995	2.88388	0.13295	0.14179
687.8	22342.6	687.9	30144.7	688	24874.1	687.8	25601.1	687.7	30921.7		480000	1091	192000	2753		1152	-8.39662e-06	3.76646e-05	-9.62889e-05		2.91456	0.20435	0.04258	2.91456	0.1185	0.12095	2.91456	0.12997	0.12973
687.7	24682.1	687.8	33699.4	687.9	28101.9	687.7	28342.3	687.6	34323.2		485000	1064	194000	2681		1151.5	-6.1143e-06	3.58088e-05	-0.00010034		2.94524	0.18636	0.04289	2.94524	0.11473	0.11344	2.94524	0.1256	0.11892
687.6	27123.7	687.7	37582.3	687.8	30939.3	687.6	31721.3	687.5	38306.2		490000	1038	196000	2799		1151	-1.21178e-05	5.06573e-05	-8.79232e-05		2.97592	0.1716	0.04661	2.97592	0.11246	0.10792	2.97592	0.12065	0.11061
687.5	30141.5	687.6	42738.1	687.7	34602.4	687.5	34239.4	687.4	41646.9		495000	1016	198000	2673		1150.5	-6.58025e-06	7.28245e-05	-6.77079e-05		3.0066	0.16159	0.05236	3.0066	0.11285	0.10444	3.0066	0.11597	0.10549
687.4	33159.4	687.5	47272.3	687.6	38884.1	687.4	37009.4	687.3	46677		500000	1057	200000	2672		1150	2.5568e-05	7.29727e-05	-5.23887e-05		3.03728	0.15671	0.05844	3.03728	0.11631	0.10257	3.03728	0.11227	0.1034
687.3	36937.7	687.4	52104.2	687.5	42562.7	687.3	40398.6	687.2	50064.4		505000	1094	202000	2568		1149.5	4.37863e-05	4.87377e-05	-8.34913e-05		3.06796	0.15602	0.06359	3.06796	0.12246	0.10154	3.06796	0.11004	0.10338
687.2	40759.3	687.3	57788.3	687.4	47045.9	687.2	43470.6	687.1	53753.8		510000	1111	204000	2658		1149	6.64057e-05	1.47629e-05	-9.51292e-05		3.09864	0.15764	0.06701	3.09864	0.13038	0.10056	3.09864	0.10942	0.10411
687.1	44655.2	687.2	63336.2	687.3	51268.2	687.1	46468.2	687	58028.1		515000	953	206000	2491		1148.5	8.87239e-05	-1.38584e-05	-0.0001213		3.12932	0.15951	0.06829	3.12932	0.13905	0.09897	3.12932	0.11033	0.10435
687	49080.9	687.1	68955.6	687.2	56399.6	687	48889.5	686.9	62434.6		520000	1037	208000	2566		1148	9.23688e-05	-2.66399e-05	-0.000149776		3.16	0.15988	0.06737	3.16	0.14762	0.09638	3.16	0.11256	0.10325
686.9	53520.2	687	73865.1	687.1	60959	686.9	50926.7	686.8	65709.7		525000	1036	210000	2480		1147.5	7.31674e-05	1.16035e-05	-0.000118573		3.19068	0.15757	0.06446	3.19068	0.15553	0.09271	3.19068	0.11588	0.10043
686.8	58097.2	686.9	79622.2	687	64909.2	686.8	53239.3	686.7	68801.9		530000	985	212000	2521		1147	5.99275e-05	2.48668e-05	-0.000133889		3.22136	0.15192	0.06	3.22136	0.1625	0.08813	3.22136	0.12015	0.09588
686.7	62753.1	686.8	84120.5	686.9	68501.4	686.7	54968.9	686.6	70949.1		535000	997	214000	2504		1146.5	6.90441e-05	3.24651e-05	-0.000134767		3.25204	0.14276	0.05467	3.25204	0.16842	0.08305	3.25204	0.12526	0.09
686.6	67101.2	686.7	88491.1	686.8	72463.7	686.6	57598.4	686.5	72554.2		540000	1050	216000	2423		1146	8.15994e-05	1.65586e-05	-0.000122686		3.28272	0.13033	0.04935	3.28272	0.17332	0.07801	3.28272	0.13113	0.08348
686.5	70648.9	686.6	92410.2	686.7	75347.3	686.5	58576.7	686.4	74083.8		545000	918	218000	2390		1145.5	7.17957e-05	-5.10889e-06	-0.000105266		3.3134	0.11521	0.04503	3.3134	0.17726	0.07361	3.3134	0.13764	0.07719
686.4	73954.1	686.5	95413.7	686.6	78224.8	686.4	59230.8	686.3	74303.7		550000	909	220000	2414		1145	8.18789e-05	-3.21505e-05	-9.45481e-05		3.34408	0.0984	0.04253	3.34408	0.18027	0.07033	3.34408	0.14455	0.07208
686.3	76592.5	686.4	98356.9	686.5	80403.8	686.3	60051.6	686.2	73847.1		555000	962	222000	2357		1144.5	8.25244e-05	-3.93134e-05	-7.94967e-05		3.37476	0.08133	0.04215	3.37476	0.18231	0.06839	3.37476	0.15158	0.06885
686.2	79309.1	686.3	99640.6	686.4	81562.6	686.2	59337.4	686.1	74051.3		560000	936	224000	2339		1144	9.27583e-05	-3.22547e-05	-5.89616e-05		3.40544	0.06629	0.04345	3.40544	0.18325	0.06767	3.40544	0.15836	0.06771
686.1	81372.6	686.2	100246	686.3	82667.9	686.1	58458.4	686	72928.6		565000	900	226000	2239		1143.5	9.37082e-05	-3.63646e-05	-5.4131e-05		3.43612	0.05663	0.04552	3.43612	0.18292	0.06774	3.43612	0.16451	0.06827
686	82266.2	686.1	99387.1	686.2	81758.7	686	57744.2	685.9	70476.3		570000	972	228000	2346		1143	0.000103116	-5.77486e-05	-6.43336e-05		3.4668	0.05554	0.04744	3.4668	0.18111	0.06806	3.4668	0.1697	0.06971
685.9	83145.9	686	98337.8	686.1	80495	685.9	57007.7	685.8	67579.7		575000	893	230000	2161		1142.5	0.000101514	-7.40054e-05	-6.84487e-05		3.49748	0.06258	0.04852	3.49748	0.17768	0.06811	3.49748	0.17366	0.07114
685.8	82396.2	685.9	97091.7	686	79098.5	685.8	55401.6	685.7	65571.3		580000	869	232000	2199		1142	8.93348e-05	-8.75879e-05	-5.73388e-05		3.52816	0.07393	0.04838	3.52816	0.17257	0.06754	3.52816	0.17627	0.07184
685.7	81755.7	685.8	94015.1	685.9	77592.6	685.7	53823.5	685.6	62312.6		585000	868	234000	2136		1141.5	8.41261e-05	-8.45609e-05	-2.06349e-05		3.55884	0.08614	0.04692	3.55884	0.16588	0.06616	3.55884	0.1775	0.0714
685.6	80204.7	685.7	91287.4	685.8	74797.3	685.6	52119	685.5	58939.7		590000	832	236000	2177		1141	7.35589e-05	-7.45492e-05	-3.01395e-06		3.58952	0.09712	0.04421	3.58952	0.15789	0.06398	3.58952	0.17744	0.06966
685.5	78525.9	685.6	88230.2	685.7	71803.6	685.5	49790.3	685.4	55496.1		595000	871	238000	2021		1140.5	6.96772e-05	-7.26027e-05	3.5366e-06		3.62019	0.10571	0.04057	3.62019	0.1491	0.0612	3.62019	0.17626	0.06675
685.4	76003.4	685.5	84306.7	685.6	69186.2	685.4	47459.4	685.3	51911.2		600000	836	240000	2187		1140	6.68955e-05	-6.76445e-05	2.31618e-05		3.65087	0.11126	0.03647	3.65087	0.14016	0.05813	3.65087	0.17417	0.06301
685.3	73233.4	685.4	80237	685.5	65517.4	685.3	45283.8	685.2	48561.3		605000	858	242000	2039		1139.5	3.8869e-05	-5.45577e-05	2.38793e-05		3.68155	0.11344	0.03255	3.68155	0.13183	0.05514	3.68155	0.17136	0.05894
685.2	69545.6	685.3	76138.7	685.4	61445.3	685.2	43403.3	685.1	45226.5		610000	840	244000	1995		1139	3.16273e-05	-4.1163e-05	3.75442e-05		3.71223	0.11213	0.02955	3.71223	0.1249	0.05263	3.71223	0.16797	0.05516
685.1	66081	685.2	70735.7	685.3	57483.2	685.1	40923.1	685	41487.1		615000	804	246000	2026		1138.5	1.97747e-05	-2.31883e-05	2.75942e-05		3.74291	0.1074	0.02808	3.74291	0.11989	0.05087	3.74291	0.16403	0.05225
685	63383.1	685.1	66879.7	685.2	54282.1	685	38593.6	684.9	38701.4		620000	918	248000	1948		1138	1.51206e-05	-2.83736e-05	1.42816e-05		3.77359	0.09943	0.02826	3.77359	0.11696	0.04992	3.77359	0.15944	0.05057
684.9	59438.7	685	62481.1	685.1	50930.4	684.9	36281	684.8	35710.9		625000	786	250000	2067		1137.5	2.73424e-05	-2.2047e-05	-1.13614e-05		3.80427	0.08856	0.02966	3.80427	0.11572	0.04966	3.80427	0.154	0.05015
684.8	56676.4	684.9	58257.6	685	46911.5	684.8	33929.3	684.7	32928		630000	851	252000	1933		1137	2.22526e-05	0	9.92903e-06		3.83495	0.07518	0.03152	3.83495	0.11539	0.04976	3.83495	0.14747	0.05064
684.7	53458.9	684.8	53813.9	684.9	42504.2	684.7	31397.3	684.6	30120		635000	889	254000	1893		1136.5	2.72366e-05	8.90652e-06	0		3.86563	0.05981	0.03317	3.86563	0.11497	0.04988	3.86563	0.13957	0.0515
684.6	49885.7	684.7	49848.9	684.8	39170.9	684.6	29884.7	684.5	27413.4		640000	834	256000	1890		1136	1.71805e-05	1.85077e-05	-1.736e-05		3.89631	0.04307	0.03415	3.89631	0.11349	0.04969	3.89631	0.1301	0.05218
684.5	46706.7	684.6	45535.3	684.7	36335.4	684.5	27284.7	684.4	25319.9		645000	828	258000	1808		1135.5	3.45233e-05	6.062e-05	-1.27899e-05		3.92699	0.02593	0.03422	3.92699	0.11014	0.04898	3.92699	0.11897	0.05224
684.4	43471.8	684.5	41956.1	684.6	32989.8	684.4	25081.6	684.3	23191.6		650000	805	260000	1745		1135	4.41336e-05	6.16129e-05	-3.68517e-05		3.95767	0.01203	0.03332	3.95767	0.10436	0.04766	3.95767	0.10627	0.05145
684.3	39877.8	684.4	38879.4	684.5	30005.4	684.3	23245.8	684.2	21110		655000	780	262000	1899		1134.5	4.0785e-05	2.91398e-05	-4.45943e-05		3.98835	0.01751	0.03153	3.98835	0.09588	0.04576	3.98835	0.09236	0.04973
684.2	37086.7	684.3	35231.3	684.4	27715.4	684.2	21583.4	684.1	19611.2		660000	775	264000	1779		1134	4.36828e-05	1.67997e-06	-4.79638e-05		4.01903	0.03337	0.02907	4.01903	0.08467	0.04341	4.01903	0.07796	0.0472
684.1	34385.4	684.2	32024	684.3	25078.5	684.1	19506.3	684	17895.9		665000	793	266000	1730		1133.5	5.38833e-05	-1.62886e-05	-5.90144e-05		4.04971	0.04949	0.02625	4.04971	0.071	0.04083	4.04971	0.06435	0.04409
684	31460.1	684.1	29213	684.2	22641.7	684	18325.6	683.9	16436.2		670000	752	268000	1713		1133	5.50908e-05	-2.33277e-05	-6.99371e-05		4.08039	0.06439	0.02349	4.08039	0.05542	0.03831	4.08039	0.05377	0.04077
683.9	28852.3	684	26514.6	684.1	20534.2	683.9	17043.4	683.8	15297.3		675000	781	270000	1640		1132.5	5.91824e-05	-9.50331e-06	-6.1154e-05		4.11107	0.07749	0.02126	4.11107	0.039	0.03611	4.11107	0.04924	0.03767
683.8	26454	683.9	24446.6	684	18515.3	683.8	15504.5	683.7	14475.8		680000	706	272000	1584		1132	7.98871e-05	-2.80666e-06	-4.86058e-05		4.14175	0.08845	0.01997	4.14175	0.02452	0.03444	4.14175	0.05239	0.03519
683.7	24548.9	683.8	22230.9	683.9	17336.1	683.7	14823.3	683.6	13415.1		685000	717	274000	1625		1131.5	9.45948e-05	-1.89646e-06	-3.52863e-05		4.17243	0.09702	0.01972	4.17243	0.02078	0.03336	4.17243	0.06127	0.03363
683.6	22377.5	683.7	20204.6	683.8	15696.7	683.6	13426.4	683.5	12302.4		690000	732	276000	1580		1131	9.42811e-05	-1.20854e-05	-4.127e-05		4.20311	0.10307	0.0203	4.20311	0.03197	0.0328	4.20311	0.07256	0.03301
683.5	20639	683.6	18337.8	683.7	14335.1	683.5	12243.2	683.4	11675.3		695000	739	278000	1587		1130.5	7.72229e-05	-1.5919e-05	-4.56435e-05		4.23379	0.10657	0.02124	4.23379	0.04759	0.03257	4.23379	0.08384	0.03311
683.4	19095.2	683.5	17080.6	683.6	13343.6	683.4	11391.7	683.3	11160.3		700000	728	280000	1556		1130	7.29971e-05	-2.19375e-05	-4.03121e-05		4.26447	0.10755	0.0221	4.26447	0.06288	0.03241	4.26447	0.09362	0.03354
683.3	17667.3	683.4	15886.2	683.5	12800.6	683.3	10938.7	683.2	10700.7		705000	697	282000	1525		1129.5	5.45716e-05	-2.35364e-05	-2.825e-05		4.29515	0.10615	0.02255	4.29515	0.07628	0.03211	4.29515	0.10107	0.03389
683.2	16613.9	683.3	14789.8	683.4	11852.6	683.2	10152.3	683.1	10071		710000	748	284000	1492		1129	3.75422e-05	8.86943e-06	-2.42873e-05		4.32583	0.10256	0.02243	4.32583	0.08702	0.03152	4.32583	0.10568	0.03388
683.1	15538.4	683.2	14019	683.3	11413.9	683.1	9857.3	683	9759.19		715000	682	286000	1431		1128.5	1.81365e-05	2.54194e-05	-3.5166e-05		4.35651	0.09705	0.02169	4.35651	0.09461	0.03056	4.35651	0.10728	0.03332
683	14366.3	683.1	13305.2	683.2	10733	683	9172.87	682.9	9653.96		720000	656	288000	1506		1128	2.55674e-06	4.23811e-05	-3.51343e-05		4.38719	0.08991	0.02038	4.38719	0.09881	0.02927	4.38719	0.10587	0.03219
682.9	13754.6	683	12787.8	683.1	10354.5	682.9	8842.83	682.8	9231.57		725000	675	290000	1514		1127.5	2.06604e-05	4.66062e-05	-4.76969e-05		4.41786	0.08149	0.01863	4.41786	0.09957	0.02774	4.41786	0.10173	0.03055
682.8	13087.2	682.9	12236.9	683	10085.4	682.8	8285.71	682.7	9127.21		730000	699	292000	1476		1127	5.72518e-06	5.2693e-05	-4.00154e-05		4.44854	0.07215	0.01667	4.44854	0.09704	0.02613	4.44854	0.09531	0.02858
682.7	12293.4	682.8	11941.3	682.9	9765.14	682.7	8155.01	682.6	8726.02		735000	640	294000	1468		1126.5	6.46117e-06	4.71638e-05	-5.3615e-05		4.47922	0.06226	0.01479	4.47922	0.09156	0.02462	4.47922	0.08728	0.02653
682.6	12012.1	682.7	11793.3	682.8	9299.29	682.6	8045.97	682.5	8705.67		740000	695	296000	1449		1126	5.34803e-06	4.14815e-05	-3.06946e-05		4.5099	0.05218	0.0133	4.5099	0.0837	0.02337	4.5099	0.07854	0.02468
682.5	11726.5	682.6	11376.9	682.7	9344.51	682.5	7686.15	682.4	8694.65		745000	652	298000	1381		1125.5	0	2.24118e-05	-5.07706e-05		4.54058	0.04228	0.01249	4.54058	0.07427	0.02249	4.54058	0.0702	0.02327
682.4	11438.5	682.5	11314.9	682.6	9465.71	682.4	7732.7	682.3	8756.34		750000	638	300000	1373		1125	-5.00071e-06	1.24503e-05	-3.27941e-05		4.57126	0.03288	0.01242	4.57126	0.06442	0.022	4.57126	0.06352	0.02246
682.3	11118.9	682.4	11165.1	682.5	9097.47	682.3	7540.43	682.2	8504.01		755000	645	302000	1351		1124.5	-6.71897e-06	6.76515e-06	-2.11571e-05		4.60194	0.02433	0.01291	4.60194	0.05574	0.0218	4.60194	0.05961	0.02221
682.2	10954	682.3	11127.3	682.4	9118.17	682.2	7436.69	682.1	8350.98		760000	645	304000	1414		1124	1.3968e-05	4.45394e-06	-2.39945e-05		4.63262	0.01697	0.01363	4.63262	0.05021	0.02174	4.63262	0.05892	0.02234
682.1	10747.1	682.2	10646	682.3	8845	682.1	7311.56	682	8360.47		765000	672	306000	1274		1123.5	1.79142e-05	9.71982e-06	-2.15576e-06		4.6633	0.01134	0.01426	4.6633	0.04943	0.02167	4.6633	0.06089	0.02259
682	10656.7	682.1	10848.7	682.2	8792.7	682	7292.03	681.9	8342.21		770000	652	308000	1343		1123	1.60995e-05	-4.16148e-06	-2.50858e-06		4.69398	0.00827	0.01462	4.69398	0.05331	0.02145	4.69398	0.06428	0.02273
681.9	10612.6	682	10829.4	682.1	8891.76	681.9	7307.5	681.8	8086.2		775000	603	310000	1364		1122.5	2.5298e-05	-2.34473e-05	-4.38589e-06		4.72466	0.00808	0.0146	4.72466	0.06009	0.02099	4.72466	0.06779	0.02258
681.8	10548	681.9	10858.3	682	8901.98	681.8	7272.18	681.7	8032.15		780000	659	312000	1235		1122	1.45005e-05	-3.05938e-05	-3.47409e-06		4.75534	0.00921	0.01417	4.75534	0.06779	0.02027	4.75534	0.07039	0.02206
681.7	10517.6	681.8	10821.7	681.9	8962.96	681.7	7255.23	681.6	7855.33		785000	592	314000	1266		1121.5	4.26315e-06	-3.23228e-05	-1.28082e-05		4.78602	0.01015	0.01339	4.78602	0.07496	0.01932	4.78602	0.07142	0.02117
681.6	10519.3	681.7	10816.1	681.8	9211.02	681.6	7087.25	681.5	8104.41		790000	591	316000	1286		1121	1.43009e-05	-4.17108e-05	0		4.8167	0.01033	0.01236	4.8167	0.08069	0.01822	4.8167	0.07053	0.01998
681.5	10397.9	681.6	10476.2	681.7	8989	681.5	6955	681.4	7931.42		795000	593	318000	1218		1120.5	2.58073e-05	-5.00292e-05	1.84879e-05		4.84738	0.00967	0.01123	4.84738	0.08446	0.01709	4.84738	0.0676	0.01861
681.4	10563.5	681.5	10498.2	681.6	8875.98	681.4	7084.84	681.3	7992.6		800000	562	320000	1206		1120	3.01993e-05	-6.59879e-05	3.30982e-05		4.87806	0.00831	0.0102	4.87806	0.08603	0.01604	4.87806	0.06269	0.01724
681.3	10507	681.4	10469.5	681.5	8645.28	681.3	7073.92	681.2	7797.92		805000	557	322000	1221		1119.5	3.95647e-05	-6.83971e-05	5.34634e-05		4.90874	0.00665	0.00947	4.90874	0.08535	0.01519	4.90874	0.05604	0.01606
681.2	10404.7	681.3	10615.8	681.4	8699.33	681.2	7074.47	681.1	7867.46		810000	581	324000	1189		1119	5.24836e-05	-6.71612e-05	6.23619e-05		4.93942	0.00569	0.00918	4.93942	0.08253	0.01461	4.93942	0.048	0.01522
681.1	10433.7	681.2	10724.9	681.3	8608.52	681.1	6943.49	681	7904.15		815000	605	326000	1174		1118.5	6.63243e-05	-6.5358e-05	6.94215e-05		4.9701	0.00678	0.00931	4.9701	0.0778	0.01429	4.9701	0.03899	0.01479
681	10259.8	681.1	10612.1	681.2	8474.39	681	7096.97	680.9	7841.69		820000	554	328000	1140		1118	8.31885e-05	-7.38852e-05	6.44186e-05		5.00078	0.00973	0.00973	5.00078	0.0715	0.01417	5.00078	0.02957	0.01472
680.9	10371.1	681	10422.4	681.1	8511.71	680.9	7004.8	680.8	7759.2		825000	590	330000	1111		1117.5	8.01932e-05	-7.66797e-05	5.30575e-05		5.03146	0.01352	0.01023	5.03146	0.06402	0.01414	5.03146	0.02046	0.01488
680.8	10522.3	680.9	10128.9	681	8567.3	680.8	7128.78	680.7	8101.31		830000	581	332000	1137		1117	6.70291e-05	-7.5459e-05	5.64934e-05		5.06214	0.01756	0.01066	5.06214	0.05583	0.0141	5.06214	0.01305	0.01509
680.7	10480.3	680.8	10342.6	680.9	8503.48	680.7	7037.08	680.6	7922.54		835000	569	334000	1098		1116.5	3.12291e-05	-7.88088e-05	5.92097e-05		5.09282	0.02156	0.01088	5.09282	0.04745	0.01397	5.09282	0.01059	0.01519
680.6	10238.9	680.7	10140.8	680.8	8398.3	680.6	6996.89	680.5	7915.82		840000	490	336000	1093		1116	1.20404e-05	-6.60893e-05	6.32648e-05		5.1235	0.02527	0.01084	5.1235	0.03943	0.01368	5.1235	0.01418	0.0151
680.5	10441.4	680.6	10294.1	680.7	8714.76	680.5	6941.1	680.4	7817.76		845000	552	338000	1062		1115.5	-1.32678e-05	-6.10687e-05	3.95815e-05		5.15418	0.02854	0.01052	5.15418	0.03236	0.01322	5.15418	0.01948	0.01475
680.4	10295.1	680.5	10192.8	680.6	8544.01	680.4	6978.14	680.3	7778.7		850000	562	340000	1048		1115	-2.0286e-05	-6.04233e-05	2.01502e-05		5.18486	0.03122	0.00993	5.18486	0.02688	0.01261	5.18486	0.02422	0.01415
680.3	10256.4	680.4	10079.9	680.5	8381.3	680.3	7025.06	680.2	7937.94		855000	507	342000	1034		1114.5	-2.41244e-05	-4.97507e-05	2.94769e-05		5.21553	0.0332	0.00914	5.21553	0.02345	0.0119	5.21553	0.02778	0.01335
680.2	10166.8	680.3	10395.4	680.4	8480.18	680.2	6887.3	680.1	8043.55		860000	577	344000	1052		1114	-2.90835e-06	-4.56299e-05	5.12718e-05		5.24621	0.03442	0.0082	5.24621	0.02205	0.01114	5.24621	0.02997	0.01241
680.1	10298.1	680.2	10406.7	680.3	8723.73	680.1	6681.35	680	7853.73		865000	572	346000	1052		1113.5	1.53973e-05	-5.42069e-05	3.75093e-05		5.27689	0.03482	0.00722	5.27689	0.02201	0.01041	5.27689	0.03083	0.01142
680	10354.4	680.1	10414.9	680.2	8694.65	680	6897.42	679.9	7770.94		870000	567	348000	1027		1113	1.90727e-05	-2.67462e-05	5.62808e-05		5.30757	0.0344	0.00631	5.30757	0.02244	0.00975	5.30757	0.03049	0.0105
679.9	10288.6	680	10187	680.1	8462.46	679.9	6877.9	679.8	7875.44		875000	535	350000	1039		1112.5	3.20319e-05	1.34756e-06	7.69046e-05		5.33825	0.03319	0.00559	5.33825	0.02263	0.00922	5.33825	0.02916	0.00972
679.8	10249.2	679.9	10290.3	680	8639.54	679.8	6956.13	679.7	7882.7		880000	555	352000	930		1112	1.35074e-05	3.57072e-05	7.01254e-05		5.36893	0.03126	0.00514	5.36893	0.02218	0.00881	5.36893	0.02709	0.00913
679.7	9931.53	679.8	10017	679.9	8451.39	679.7	6979.84	679.6	7743.78		885000	504	354000	975		1111.5	2.24498e-05	4.51885e-05	7.19409e-05		5.39961	0.02871	0.005	5.39961	0.02097	0.00851	5.39961	0.02455	0.00874
679.6	9931.95	679.7	10075.2	679.8	8357.83	679.6	6993.88	679.5	7766.74		890000	488	356000	924		1111	2.3673e-05	4.481e-05	5.53916e-05		5.43029	0.02567	0.00509	5.43029	0.01901	0.00826	5.43029	0.02181	0.00849
679.5	10069	679.6	10265.1	679.7	8519.3	679.5	6891.31	679.4	7777.4		895000	483	358000	947		1110.5	2.07116e-05	2.83736e-05	3.61726e-05		5.46097	0.02231	0.00528	5.46097	0.0165	0.00801	5.46097	0.01907	0.00831
679.4	10206.2	679.5	10174.6	679.6	8525.45	679.4	6790.18	679.3	7887.08		900000	514	360000	964		1110	2.32186e-05	2.24897e-05	1.06333e-05		5.49165	0.01883	0.00546	5.49165	0.01379	0.00772	5.49165	0.0165	0.00812
679.3	10297.5	679.4	9906.84	679.5	8563.77	679.3	6903.08	679.2	7795.97		905000	558	362000	947		1109.5	2.84666e-05	3.07951e-05	-9.60467e-06		5.52233	0.01548	0.00555	5.52233	0.0115	0.00737	5.52233	0.01418	0.00785
679.2	9943.04	679.3	9971.97	679.4	8530.21	679.2	6911.65	679.1	7761.31		910000	470	364000	958		1109	2.8872e-05	2.4097e-05	-8.14246e-06		5.55301	0.01258	0.00552	5.55301	0.01061	0.00694	5.55301	0.01223	0.00748
679.1	9978.14	679.2	10187	679.3	8504.65	679.1	6646.24	679	7885.36		915000	496	366000	927		1108.5	1.93897e-05	3.83469e-06	-1.3611e-05		5.58369	0.01049	0.00536	5.58369	0.01184	0.00644	5.58369	0.01085	0.00699
679	10067.6	679.1	10249.2	679.2	8361.87	679	6730.8	678.9	7861.73		920000	497	368000	950		1108	1.76281e-05	-7.82951e-06	-9.9048e-06		5.61437	0.00955	0.00509	5.61437	0.01477	0.00589	5.61437	0.01047	0.00641
678.9	9993.61	679	10069.6	679.1	8425.65	678.9	6748.71	678.8	7885.41		925000	420	370000	898		1107.5	1.78756e-05	0	2.02057e-07		5.64505	0.00976	0.00473	5.64505	0.01855	0.00533	5.64505	0.01151	0.00578
678.8	10097	678.9	10415.8	679	8421.64	678.8	6655.88	678.7	7747.27		930000	490	372000	930		1107	2.20609e-05	-1.0946e-05	-6.76901e-07		5.67573	0.0107	0.00435	5.67573	0.02263	0.00479	5.67573	0.01398	0.00514
678.7	9883.12	678.8	10360.8	678.9	8348.31	678.7	7186.42	678.6	7723.99		935000	470	374000	883		1106.5	2.07289e-05	-2.82579e-05	-1.89024e-05		5.70641	0.01194	0.00399	5.70641	0.02671	0.0043	5.70641	0.0175	0.00454
678.6	9940.22	678.7	10196.1	678.8	8283.33	678.6	6995.48	678.5	7764.28		940000	467	376000	809		1106	3.35597e-05	-4.28135e-05	-2.24044e-05		5.73709	0.01321	0.00371	5.73709	0.03061	0.0039	5.73709	0.02162	0.00404
678.5	10150.4	678.6	10223	678.7	8365.21	678.5	6878.92	678.4	7614.13		945000	471	378000	830		1105.5	1.56209e-05	-6.24259e-05	-3.54409e-05		5.76777	0.01445	0.00355	5.76777	0.03426	0.00359	5.76777	0.02593	0.00368
678.4	10313.8	678.5	10165.7	678.6	8280.08	678.4	6856.24	678.3	7549.54		950000	454	380000	888		1105	1.34664e-05	-7.87045e-05	-3.95143e-05		5.79845	0.01566	0.00352	5.79845	0.0376	0.00336	5.79845	0.0301	0.00345
678.3	10086.8	678.4	10103.5	678.5	8111.64	678.3	6653.67	678.2	7754.3		955000	424	382000	841		1104.5	1.7319e-05	-6.78723e-05	-3.34841e-05		5.82913	0.01689	0.00359	5.82913	0.04061	0.00319	5.82913	0.03379	0.00333
678.2	10072.2	678.3	10182.6	678.4	8113.52	678.2	6844.86	678.1	7705.4		960000	455	384000	760		1104	2.51705e-05	-7.65638e-05	-7.45394e-05		5.85981	0.01817	0.00373	5.85981	0.04326	0.00305	5.85981	0.03673	0.00327
678.1	10133.4	678.2	9975.81	678.3	8318.52	678.1	6874.56	678	7705.23		965000	442	386000	801		1103.5	2.38162e-05	-5.50335e-05	-8.54232e-05		5.89049	0.01948	0.00387	5.89049	0.04556	0.00291	5.89049	0.03867	0.00321
678	10121.3	678.1	10202.2	678.2	8256.11	678	6854.14	677.9	7845.85		970000	409	388000	804		1103	3.22005e-05	-3.92097e-05	-7.46613e-05		5.92117	0.02075	0.00399	5.92117	0.04751	0.00275	5.92117	0.03944	0.00312
677.9	9988.55	678	10230.8	678.1	8247.47	677.9	6660.13	677.8	7774.13		975000	432	390000	740		1102.5	2.20379e-05	-2.51559e-05	-4.94436e-05		5.95185	0.02187	0.00405	5.95185	0.0491	0.00257	5.95185	0.03893	0.00298
677.8	9856.23	677.9	10284.8	678	8187.21	677.8	6805.49	677.7	7731.05		980000	462	392000	722		1102	1.12339e-05	-1.78127e-05	-4.08987e-05		5.98253	0.0227	0.00406	5.98253	0.05033	0.00235	5.98253	0.03711	0.00279
677.7	9986.11	677.8	10060.9	677.9	8208.16	677.7	6681.99	677.6	7603.72		985000	444	394000	801		1101.5	4.50208e-07	2.70432e-05	-1.43373e-05		6.0132	0.02311	0.00399	6.0132	0.0512	0.00212	6.0132	0.0341	0.00256
677.6	10344	677.7	10191.5	677.8	8378.19	677.6	6743.36	677.5	7647.11		990000	436	396000	791		1101	7.86704e-06	4.28178e-05	-1.61855e-05		6.04388	0.02297	0.00387	6.04388	0.05171	0.00189	6.04388	0.03019	0.0023
677.5	10233.9	677.6	10312.4	677.7	8527.59	677.5	6856.79	677.4	7804.74		995000	449	398000	729		1100.5	1.39591e-05	4.84928e-05	-1.06e-05		6.07456	0.0222	0.0037	6.07456	0.05186	0.00166	6.07456	0.026	0.00204
677.4	10019.8	677.5	9990.38	677.6	8538.08	677.4	6705.82	677.3	7669.42		1000000	396	400000	752		1100	3.87171e-05	4.34898e-05	-2.66364e-06		6.10524	0.02075	0.00349	6.10524	0.05167	0.00144	6.10524	0.02269	0.00179
											1005000	428	402000	688		1099.5	6.65345e-05	2.75393e-05	-6.20311e-06		6.13592	0.01862	0.00328	6.13592	0.05114	0.00126	6.13592	0.02199	0.00157
											1010000	420	404000	733		1099	8.93636e-05	3.74853e-05	-5.88216e-06		6.1666	0.01585	0.00307	6.1666	0.05029	0.00112	6.1666	0.02502	0.0014
											1015000	445	406000	720		1098.5	8.48898e-05	5.07155e-05	-9.02888e-06		6.19728	0.01253	0.00289	6.19728	0.04916	0.00101	6.19728	0.0311	0.00128
											1020000	408	408000	696		1098	6.34347e-05	5.30187e-05	-4.24441e-06		6.22796	0.00879	0.00274	6.22796	0.04777	0.000931851	6.22796	0.03883	0.0012
											1025000	383	410000	705		1097.5	4.64517e-05	4.99175e-05	1.10585e-05		6.25864	0.0048	0.00263	6.25864	0.04617	0.000882554	6.25864	0.04714	0.00116
											1030000	403	412000	733		1097	4.40125e-05	2.92192e-05	1.38884e-05		6.28932	0.000805733	0.00257	6.28932	0.04442	0.000854609	6.28932	0.05534	0.00115
											1035000	371	414000	663		1096.5	4.18328e-05	7.34807e-06	0		6.32	0.00323	0.00253	6.32	0.04256	0.000844614	6.32	0.06296	0.00115
											1040000	363	416000	693		1096	3.235e-05	-6.68163e-06	-1.83325e-05		6.35068	0.00684	0.00252	6.35068	0.04066	0.000851455	6.35068	0.06962	0.00117
											1045000	407	418000	705		1095.5	2.46187e-05	-6.20814e-06	-1.61089e-05		6.38136	0.00993	0.00251	6.38136	0.03877	0.000875172	6.38136	0.07509	0.00121
											1050000	383	420000	618		1095	1.55383e-05	4.60777e-06	-1.50947e-06		6.41204	0.01237	0.00249	6.41204	0.03696	0.000915563	6.41204	0.07916	0.00126
											1055000	382	422000	655		1094.5	0	5.37807e-06	-1.28786e-05		6.44272	0.01403	0.00246	6.44272	0.03526	0.000971297	6.44272	0.08172	0.00132
											1060000	433	424000	645		1094	-1.33808e-05	-1.01318e-06	-1.73588e-05		6.4734	0.01485	0.00242	6.4734	0.03373	0.00104	6.4734	0.08272	0.00139
											1065000	363	426000	632		1093.5	-2.67935e-05	-2.61764e-05	-3.41066e-05		6.50408	0.01487	0.00235	6.50408	0.03237	0.00112	6.50408	0.08215	0.00146
											1070000	344	428000	615		1093	-3.84588e-05	-4.95052e-05	-3.91553e-05		6.53476	0.01423	0.00228	6.53476	0.03119	0.0012	6.53476	0.08005	0.00155
											1075000	349	430000	572		1092.5	-4.21857e-05	-2.80955e-05	-2.92097e-05		6.56544	0.01322	0.0022	6.56544	0.03017	0.00129	6.56544	0.07653	0.00163
											1080000	387	432000	658		1092	-4.40492e-05	-5.09432e-05	-5.6344e-05		6.59612	0.01241	0.00211	6.59612	0.02927	0.00137	6.59612	0.0717	0.00171
											1085000	354	434000	598		1091.5	-5.9027e-05	-6.0065e-06	-2.95255e-05		6.6268	0.01255	0.00204	6.6268	0.02847	0.00145	6.6268	0.06571	0.00179
											1090000	379	436000	614		1091	-5.14846e-05	-4.93475e-06	-2.30203e-05		6.65748	0.01416	0.00198	6.65748	0.02769	0.00152	6.65748	0.05873	0.00186
											1095000	323	438000	577		1090.5	-6.15257e-05	7.84096e-06	-1.62816e-05		6.68816	0.01709	0.00195	6.68816	0.02692	0.0016	6.68816	0.05095	0.00193
											1100000	349	440000	630		1090	-4.30962e-05	1.5905e-05	-1.46772e-05		6.71884	0.02083	0.00196	6.71884	0.02612	0.00166	6.71884	0.04257	0.00199
											1105000	323	442000	596		1089.5	-4.05626e-05	1.91445e-05	-3.6677e-06		6.74952	0.02484	0.00202	6.74952	0.02527	0.00173	6.74952	0.0338	0.00205
											1110000	325	444000	548		1089	-3.64937e-05	-4.46827e-06	-1.33615e-05		6.7802	0.0287	0.00211	6.7802	0.0244	0.0018	6.7802	0.02491	0.00212
											1115000	325	446000	588		1088.5	-4.80873e-05	-5.39848e-07	-5.24796e-06		6.81087	0.03211	0.00223	6.81087	0.02352	0.00188	6.81087	0.01635	0.00219
											1120000	340	448000	565		1088	-5.77143e-05	6.44887e-06	2.21907e-05		6.84155	0.03482	0.00236	6.84155	0.0227	0.00196	6.84155	0.00955	0.00226
											1125000	331	450000	604		1087.5	-5.82494e-05	3.40441e-05	4.41015e-05		6.87223	0.03665	0.00249	6.87223	0.02199	0.00205	6.87223	0.00933	0.00235
											1130000	281	452000	516		1087	-5.69749e-05	3.91938e-05	5.19599e-05		6.90291	0.03749	0.00261	6.90291	0.02147	0.00214	6.90291	0.01547	0.00243
											1135000	341	454000	483		1086.5	-6.56945e-05	2.47339e-05	6.01537e-05		6.93359	0.03728	0.0027	6.93359	0.02119	0.00222	6.93359	0.02284	0.00252
											1140000	332	456000	509		1086	-6.0589e-05	1.18738e-05	7.33649e-05		6.96427	0.03604	0.00276	6.96427	0.02118	0.00229	6.96427	0.03	0.00259
											1145000	329	458000	555		1085.5	-4.15863e-05	1.24053e-05	8.22713e-05		6.99495	0.03383	0.00277	6.99495	0.02144	0.00235	6.99495	0.03653	0.00265
											1150000	365	460000	595		1085	-3.3797e-05	-4.34994e-06	7.10486e-05		7.02563	0.03076	0.00275	7.02563	0.02191	0.00239	7.02563	0.04223	0.00268
											1155000	318	462000	567		1084.5	-3.80207e-05	-8.58257e-06	6.87865e-05		7.05631	0.027	0.00268	7.05631	0.02254	0.0024	7.05631	0.04697	0.00269
											1160000	313	464000	540		1084	-2.59158e-05	0	7.39846e-05		7.08699	0.02277	0.00259	7.08699	0.02321	0.00239	7.08699	0.05067	0.00267
											1165000	323	466000	479		1083.5	-2.90049e-05	4.29047e-06	9.4817e-05		7.11767	0.01831	0.00249	7.11767	0.02385	0.00238	7.11767	0.05329	0.00263
											1170000	306	468000	517		1083	-2.70386e-05	2.94494e-06	9.16023e-05		7.14835	0.01392	0.0024	7.14835	0.02436	0.00237	7.14835	0.05481	0.00258
											1175000	321	470000	542		1082.5	-2.46537e-05	-4.82944e-06	5.86693e-05		7.17903	0.01002	0.00234	7.17903	0.02467	0.00236	7.17903	0.05528	0.00254
											1180000	329	472000	464		1082	9.32062e-07	-3.45768e-05	3.46393e-05		7.20971	0.00726	0.00232	7.20971	0.02473	0.00239	7.20971	0.05478	0.00253
											1185000	330	474000	458		1081.5	1.04038e-05	-4.11392e-05	3.53882e-05		7.24039	0.00647	0.00236	7.24039	0.02451	0.00244	7.24039	0.05344	0.00255
											1190000	312	476000	493		1081	1.64106e-05	-6.21742e-05	2.32518e-05		7.27107	0.00741	0.00244	7.27107	0.024	0.00251	7.27107	0.05143	0.00261
											1195000	261	478000	458		1080.5	1.74675e-05	-3.63939e-05	1.97706e-05		7.30175	0.00882	0.00255	7.30175	0.0232	0.00261	7.30175	0.04897	0.00271
											1200000	247	480000	481		1080	1.36839e-05	-3.14472e-05	1.61312e-05		7.33243	0.00994	0.00266	7.33243	0.02214	0.00272	7.33243	0.04629	0.00283
											1205000	289	482000	459		1079.5	5.54087e-06	2.06761e-05	4.72766e-05		7.36311	0.01051	0.00276	7.36311	0.02086	0.00281	7.36311	0.04367	0.00294
											1210000	259	484000	488		1079	2.41399e-06	1.91479e-05	3.78932e-05		7.39379	0.01049	0.00283	7.39379	0.01944	0.00288	7.39379	0.04133	0.00304
											1215000	265	486000	435		1078.5	1.54492e-05	1.81501e-05	3.69404e-05		7.42447	0.01	0.00285	7.42447	0.01794	0.00291	7.42447	0.03947	0.00309
											1220000	256	488000	459		1078	1.99646e-05	2.21573e-05	3.5489e-05		7.45515	0.0093	0.00282	7.45515	0.01648	0.0029	7.45515	0.03814	0.00309
											1225000	294	490000	448		1077.5	2.95975e-05	1.91961e-05	2.32914e-05		7.48583	0.00878	0.00274	7.48583	0.01515	0.00285	7.48583	0.03731	0.00304
											1230000	275	492000	453		1077	2.54142e-05	2.25472e-05	1.34231e-05		7.51651	0.00886	0.00262	7.51651	0.01406	0.00275	7.51651	0.0368	0.00294
											1235000	278	494000	411		1076.5	2.7537e-05	2.16251e-05	3.43064e-06		7.54719	0.00976	0.00248	7.54719	0.0133	0.00262	7.54719	0.03637	0.00278
											1240000	278	496000	459		1076	3.52091e-05	1.21856e-05	0		7.57787	0.0113	0.00231	7.57787	0.0129	0.00247	7.57787	0.03577	0.00259
											1245000	270	498000	418		1075.5	1.79616e-05	-1.47508e-06	-5.92999e-06		7.60854	0.01315	0.00215	7.60854	0.01282	0.0023	7.60854	0.03476	0.00238
											1250000	291	500000	412		1075	5.62223e-06	-2.51599e-05	-1.17881e-05		7.63922	0.01498	0.00202	7.63922	0.01298	0.00213	7.63922	0.0332	0.00217
											1255000	242	502000	408		1074.5	-1.11225e-05	-3.60164e-05	-1.76863e-06		7.6699	0.01655	0.00191	7.6699	0.01325	0.00198	7.6699	0.03096	0.00199
											1260000	262	504000	375		1074	-1.13114e-06	-4.38056e-05	8.00671e-06		7.70058	0.01771	0.00185	7.70058	0.0135	0.00186	7.70058	0.02801	0.00185
											1265000	246	506000	440		1073.5	0	-6.25501e-05	1.40317e-05		7.73126	0.01837	0.00183	7.73126	0.01363	0.00177	7.73126	0.02438	0.00176
											1270000	245	508000	421		1073	4.68586e-06	-7.07234e-05	2.06857e-05		7.76194	0.01846	0.00183	7.76194	0.0136	0.0017	7.76194	0.02012	0.00173
											1275000	297	510000	441		1072.5	1.36541e-05	-4.44375e-05	4.12442e-05		7.79262	0.01801	0.00184	7.79262	0.01335	0.00165	7.79262	0.01535	0.00173
											1280000	259	512000	402		1072	1.49654e-05	-3.89163e-05	5.80646e-05		7.8233	0.01706	0.00186	7.8233	0.01293	0.00161	7.8233	0.01023	0.00174
											1285000	300	514000	410		1071.5	-3.64171e-06	-4.77789e-05	4.8642e-05		7.85398	0.01567	0.00187	7.85398	0.0124	0.00158	7.85398	0.00494	0.00175
											1290000	229	516000	383		1071	-5.95133e-07	-7.13248e-05	1.34542e-05		7.88466	0.01397	0.00189	7.88466	0.01191	0.00155	7.88466	0.00115	0.00176
											1295000	253	518000	405		1070.5	-1.30105e-06	-6.00297e-05	2.34689e-07		7.91534	0.01206	0.00192	7.91534	0.01164	0.00153	7.91534	0.00583	0.00176
											1300000	255	520000	381		1070	-6.54718e-06	-6.24276e-05	-9.17843e-06		7.94602	0.01009	0.00197	7.94602	0.01182	0.00153	7.94602	0.01068	0.00178
											1305000	250	522000	396		1069.5	-1.27187e-05	-3.52702e-05	2.53184e-06		7.9767	0.00817	0.00204	7.9767	0.0126	0.00157	7.9767	0.01507	0.00182
											1310000	260	524000	378		1069	3.45805e-06	-2.91969e-05	1.48845e-06		8.00738	0.00642	0.00215	8.00738	0.01399	0.00165	8.00738	0.01887	0.00189
											1315000	243	526000	361		1068.5	-3.75589e-06	3.75015e-06	1.13201e-05		8.03806	0.00492	0.00227	8.03806	0.01587	0.00176	8.03806	0.02198	0.00199
											1320000	298	528000	352		1068	6.69642e-06	1.37187e-05	1.6287e-05		8.06874	0.0037	0.00239	8.06874	0.01805	0.00189	8.06874	0.02434	0.00213
											1325000	247	530000	370		1067.5	2.01252e-06	2.48177e-05	2.59722e-05		8.09942	0.00275	0.00251	8.09942	0.02035	0.00203	8.09942	0.02596	0.00228
											1330000	244	532000	370		1067	-8.16272e-07	3.69124e-05	1.41212e-05		8.1301	0.00206	0.0026	8.1301	0.02261	0.00215	8.1301	0.02688	0.00242
											1335000	229	534000	392		1066.5	-1.52054e-05	4.59842e-05	2.1103e-05		8.16078	0.00181	0.00265	8.16078	0.02467	0.00226	8.16078	0.02719	0.00254
											1340000	230	536000	340		1066	-2.2956e-05	6.11355e-05	1.00126e-05		8.19146	0.00232	0.00266	8.19146	0.02642	0.00232	8.19146	0.02703	0.00263
											1345000	227	538000	309		1065.5	-2.91801e-05	5.40609e-05	-1.34549e-05		8.22214	0.00348	0.00261	8.22214	0.02778	0.00235	8.22214	0.02659	0.00266
											1350000	251	540000	380		1065	-2.45036e-05	3.07268e-05	-4.20362e-05		8.25282	0.00503	0.0025	8.25282	0.02867	0.00233	8.25282	0.02606	0.00264
											1355000	208	542000	325		1064.5	-2.04878e-05	3.46796e-06	-6.78243e-05		8.2835	0.00682	0.00235	8.2835	0.02908	0.00227	8.2835	0.02564	0.00256
											1360000	257	544000	327		1064	-1.58364e-05	-7.11437e-06	-6.39224e-05		8.31418	0.00871	0.00215	8.31418	0.029	0.00217	8.31418	0.02549	0.00243
											1365000	211	546000	323		1063.5	4.27244e-06	-1.74313e-05	-6.75808e-05		8.34486	0.01059	0.00191	8.34486	0.02847	0.00204	8.34486	0.02567	0.00225
											1370000	234	548000	338		1063	1.28865e-06	-1.66362e-05	-6.30448e-05		8.37554	0.01237	0.00166	8.37554	0.02756	0.00188	8.37554	0.02615	0.00204
											1375000	202	550000	358		1062.5	9.93501e-06	-1.40589e-05	-6.71068e-05		8.40621	0.01393	0.00142	8.40621	0.02638	0.00171	8.40621	0.0268	0.00181
											1380000	193	552000	323		1062	2.05668e-05	-5.25691e-06	-6.04185e-05		8.43689	0.01521	0.00123	8.43689	0.02507	0.00153	8.43689	0.02746	0.00157
											1385000	198	554000	304		1061.5	2.3984e-05	6.49533e-06	-4.63901e-05		8.46757	0.01614	0.00112	8.46757	0.02381	0.00137	8.46757	0.02797	0.00134
											1390000	197	556000	362		1061	1.13803e-05	3.36234e-05	-2.71048e-05		8.49825	0.01666	0.00111	8.49825	0.02277	0.00123	8.49825	0.02819	0.00114
											1395000	244	558000	368		1060.5	6.36391e-06	5.75762e-05	6.2805e-06		8.52893	0.01678	0.00119	8.52893	0.02209	0.00111	8.52893	0.02803	0.000987569
											1400000	229	560000	316		1060	1.39568e-06	5.35787e-05	2.70147e-06		8.55961	0.01648	0.00132	8.55961	0.02186	0.00102	8.55961	0.02745	0.000880697
											1405000	208	562000	298		1059.5	2.02571e-05	3.76758e-05	-2.05408e-05		8.59029	0.01581	0.00145	8.59029	0.02206	0.000941817	8.59029	0.02644	0.000816592
											1410000	180	564000	343		1059	2.91097e-05	3.32403e-05	8.07665e-07		8.62097	0.0148	0.00158	8.62097	0.02258	0.000879532	8.62097	0.02505	0.000778561
											1415000	189	566000	273		1058.5	3.06745e-05	4.05912e-05	2.01936e-05		8.65165	0.01352	0.00167	8.65165	0.02326	0.000819884	8.65165	0.02337	0.000747232
											1420000	217	568000	343		1058	2.23103e-05	3.452e-05	3.77201e-05		8.68233	0.01204	0.00174	8.68233	0.02393	0.000756085	8.68233	0.0215	0.000707916
											1425000	226	570000	319		1057.5	2.65313e-05	2.07091e-05	4.79126e-05		8.71301	0.01044	0.00178	8.71301	0.02442	0.000684526	8.71301	0.01958	0.000653271
											1430000	216	572000	326		1057	1.81536e-05	1.32306e-05	4.63467e-05		8.74369	0.00879	0.00179	8.74369	0.02462	0.000604875	8.74369	0.01772	0.000582883
											1435000	209	574000	294		1056.5	5.94322e-06	0	4.33019e-05		8.77437	0.00714	0.00179	8.77437	0.02443	0.000519634	8.77437	0.016	0.000502273
											1440000	208	576000	263		1056	0	-2.0527e-05	3.38729e-05		8.80505	0.00555	0.00178	8.80505	0.02381	0.00043357	8.80505	0.01448	0.000422505
											1445000	212	578000	301		1055.5	-1.11398e-06	-4.01158e-05	2.97322e-05		8.83573	0.0041	0.00178	8.83573	0.02273	0.000353237	8.83573	0.01312	0.000360045
											1450000	200	580000	265		1055	-9.01264e-07	-1.91322e-05	4.41545e-05		8.86641	0.0029	0.00178	8.86641	0.0212	0.000286438	8.86641	0.01184	0.000332598
											1455000	188	582000	264		1054.5	3.59369e-07	-3.07059e-05	4.11641e-05		8.89709	0.00235	0.00179	8.89709	0.01925	0.000240604	8.89709	0.01051	0.000345388
											1460000	222	584000	266		1054	2.17702e-06	-4.93889e-05	3.70873e-05		8.92777	0.00287	0.00182	8.92777	0.01691	0.000218407	8.92777	0.00902	0.000384041
											1465000	172	586000	305		1053.5	-1.87284e-06	-7.45419e-05	1.80743e-05		8.95845	0.00412	0.00185	8.95845	0.01424	0.000213587	8.95845	0.00729	0.000428627
											1470000	206	588000	299		1053	6.87752e-06	-9.26109e-05	-8.65933e-06		8.98913	0.00569	0.00188	8.98913	0.01128	0.000214671	8.98913	0.0053	0.000465161
											1475000	201	590000	303		1052.5	-5.65203e-06	-8.63575e-05	-2.02974e-05		9.01981	0.00741	0.0019	9.01981	0.00811	0.000212246	9.01981	0.00323	0.000486309
											1480000	164	592000	261		1052	-1.19358e-05	-6.71231e-05	-4.10848e-06		9.05049	0.0092	0.00191	9.05049	0.0048	0.000201476	9.05049	0.00226	0.000489437
											1485000	221	594000	280		1051.5	-8.11289e-06	-5.71827e-05	0		9.08117	0.01097	0.0019	9.08117	0.00156	0.000181277	9.08117	0.00408	0.000475174
											1490000	186	596000	259		1051	1.67826e-05	-5.82538e-05	4.92545e-06		9.11185	0.01264	0.00187	9.11185	0.00244	0.00015324	9.11185	0.00691	0.000446573
											1495000	206	598000	254		1050.5	1.98641e-05	-6.69392e-05	2.75164e-06		9.14253	0.01414	0.00183	9.14253	0.00582	0.00012125	9.14253	0.00993	0.000408545
											1500000	200	600000	252		1050	3.28425e-05	-4.88046e-05	3.8925e-07		9.17321	0.01539	0.00178	9.17321	0.0092	9.23447e-05	9.17321	0.0129	0.000367384
											1505000	186	602000	301		1049.5	3.11383e-05	-1.76145e-05	7.90021e-07		9.20388	0.01631	0.00171	9.20388	0.01246	7.82073e-05	9.20388	0.01568	0.000330063
											1510000	152	604000	263		1049	2.18434e-05	3.8283e-06	-1.2194e-05		9.23456	0.01683	0.00164	9.23456	0.01551	8.66918e-05	9.23456	0.01814	0.000302833
											1515000	176	606000	271		1048.5	2.97657e-05	2.95258e-05	6.82613e-07		9.26524	0.01692	0.00157	9.26524	0.01827	0.000108499	9.26524	0.02022	0.000288924
											1520000	175	608000	264		1048	3.52909e-05	4.2462e-05	-8.41201e-06		9.29592	0.01653	0.0015	9.29592	0.02069	0.000131554	9.29592	0.02185	0.000286815
											1525000	173	610000	263		1047.5	4.3475e-05	2.86485e-05	-1.25356e-05		9.3266	0.01566	0.00144	9.3266	0.02267	0.000149663	9.3266	0.02304	0.00029124
											1530000	164	612000	236		1047	4.18616e-05	5.88158e-05	3.06854e-05		9.35728	0.01432	0.00139	9.35728	0.02416	0.000160119	9.35728	0.02381	0.000296184
											1535000	155	614000	243		1046.5	4.12065e-05	4.11525e-05	-1.0602e-06		9.38796	0.01255	0.00135	9.38796	0.02509	0.000161919	9.38796	0.02426	0.000297108
											1540000	127	616000	254		1046	2.88343e-05	4.04611e-05	8.96699e-06		9.41864	0.01038	0.00131	9.41864	0.02541	0.000155049	9.41864	0.0245	0.000291612
											1545000	202	618000	225		1045.5	2.83963e-05	3.63578e-05	-1.01292e-05		9.44932	0.00791	0.00128	9.44932	0.0251	0.000140139	9.44932	0.0247	0.000279259
											1550000	160	620000	234		1045	2.59914e-05	3.71051e-05	-1.75784e-05		9.48	0.0052	0.00126	9.48	0.02414	0.000118254	9.48	0.02499	0.000261249
											1555000	185	622000	225		1044.5	3.78065e-05	1.10482e-05	-3.77951e-05		9.51068	0.00238	0.00123	9.51068	0.02253	9.07835e-05	9.51068	0.02551	0.000240162
											1560000	140	624000	227		1044	2.54403e-05	-7.395e-06	-5.93728e-05		9.54136	0.000749417	0.0012	9.54136	0.02031	5.9668e-05	9.54136	0.02631	0.000219799
											1565000	146	626000	237		1043.5	2.28275e-05	-1.90722e-05	-7.44335e-05		9.57204	0.00342	0.00116	9.57204	0.01753	3.02945e-05	9.57204	0.02736	0.000204871
											1570000	173	628000	212		1043	5.87983e-06	-9.45588e-07	-7.24875e-05		9.60272	0.00605	0.00113	9.60272	0.01429	3.22963e-05	9.60272	0.02856	0.000199945
											1575000	169	630000	190		1042.5	1.54829e-05	-2.49171e-05	-0.000103192		9.6334	0.00843	0.00109	9.6334	0.0107	6.63393e-05	9.6334	0.02976	0.00020749
											1580000	149	632000	226		1042	1.33375e-05	-2.05192e-05	-0.000116444		9.66408	0.01047	0.00106	9.66408	0.007	0.000105927	9.66408	0.03081	0.000226634
											1585000	161	634000	217		1041.5	1.57111e-05	-7.88683e-06	-0.000116211		9.69476	0.01209	0.00103	9.69476	0.00394	0.000146806	9.69476	0.03155	0.000254282
											1590000	161	636000	202		1041	3.53246e-06	1.63189e-06	-0.000104961		9.72544	0.01325	0.00102	9.72544	0.00422	0.000187996	9.72544	0.03185	0.000287126
											1595000	180	638000	218		1040.5	5.43625e-06	1.23677e-05	-8.58564e-05		9.75612	0.01392	0.00101	9.75612	0.00746	0.000229196	9.75612	0.03162	0.000322701
											1600000	154	640000	222		1040	4.99274e-06	2.02143e-05	-4.87127e-05		9.7868	0.01408	0.00102	9.7868	0.01115	0.000270471	9.7868	0.03083	0.000359522
											1605000	140	642000	187		1039.5	3.00674e-07	7.97985e-06	-4.88851e-05		9.81748	0.01376	0.00104	9.81748	0.01467	0.000312178	9.81748	0.02946	0.000396911
											1610000	160	644000	262		1039	-9.20886e-06	9.16434e-07	-5.91017e-05		9.84816	0.01297	0.00107	9.84816	0.01781	0.000354895	9.84816	0.02757	0.000434787
											1615000	149	646000	240		1038.5	0	4.41689e-06	-6.67069e-05		9.87884	0.01178	0.00111	9.87884	0.02045	0.0003993	9.87884	0.02524	0.000473475
											1620000	148	648000	245		1038	-8.35832e-06	3.30074e-05	-8.56743e-05		9.90952	0.01024	0.00115	9.90952	0.0225	0.000445982	9.90952	0.02261	0.000513483
											1625000	140	650000	212		1037.5	9.85633e-08	4.53173e-05	-9.99154e-05		9.9402	0.00845	0.00119	9.9402	0.02391	0.000495227	9.9402	0.01989	0.000555266
											1630000	166	652000	231		1037	1.26638e-05	3.2582e-05	-9.62561e-05		9.97088	0.00648	0.00124	9.97088	0.02465	0.00054683	9.97088	0.01733	0.000598967
											1635000	134	654000	184		1036.5	2.67045e-05	4.27889e-05	-7.12019e-05
											1640000	130	656000	179		1036	3.25859e-05	4.05466e-05	-7.30609e-05
											1645000	134	658000	198		1035.5	2.57986e-05	3.32948e-05	-7.6891e-05
											1650000	132	660000	185		1035	4.46183e-05	2.94134e-05	-6.52668e-05
											1655000	139	662000	252		1034.5	5.12956e-05	-7.80036e-06	-9.9714e-05
											1660000	127	664000	178		1034	4.94753e-05	-3.90126e-06	-0.000102431
											1665000	150	666000	194		1033.5	5.27443e-05	-1.95283e-05	-0.000132509
											1670000	156	668000	179		1033	6.24034e-05	-4.96497e-05	-0.000158563
											1675000	113	670000	208		1032.5	5.30195e-05	-5.49272e-05	-0.000181982
											1680000	117	672000	215		1032	4.49031e-05	-5.28266e-05	-0.000175575
											1685000	150	674000	207		1031.5	5.26952e-05	-3.3023e-05	-0.000152457
											1690000	129	676000	182		1031	5.19e-05	-3.48721e-05	-0.000137798
											1695000	129	678000	184		1030.5	6.29229e-05	-3.37378e-05	-0.000127433
											1700000	132	680000	168		1030	8.29349e-05	-1.31957e-05	-0.000101678
											1705000	130	682000	202		1029.5	9.47826e-05	0	-8.11822e-05
											1710000	144	684000	186		1029	7.89334e-05	5.14942e-06	-6.77343e-05
											1715000	115	686000	211		1028.5	8.70467e-05	2.17538e-05	-6.33116e-05
											1720000	119	688000	203		1028	9.079e-05	3.97854e-05	-6.76018e-05
											1725000	139	690000	206		1027.5	8.21975e-05	3.59176e-05	-9.24962e-05
											1730000	139	692000	215		1027	6.95698e-05	4.70369e-05	-8.57835e-05
											1735000	157	694000	181		1026.5	4.98096e-05	3.13068e-05	-9.39098e-05
											1740000	124	696000	150		1026	4.04163e-05	2.95063e-05	-0.000119693
											1745000	119	698000	216		1025.5	4.19637e-05	2.14726e-05	-0.000120044
											1750000	108	700000	199		1025	4.61634e-05	2.10958e-05	-9.15515e-05
											1755000	114	702000	187		1024.5	3.48286e-05	2.33548e-05	-5.58809e-05
											1760000	150	704000	159		1024	3.98366e-05	1.67772e-05	-7.09631e-05
											1765000	124	706000	162		1023.5	3.53791e-05	1.00133e-05	-0.000102633
											1770000	141	708000	183		1023	3.37268e-05	-2.30452e-06	-0.000123593
											1775000	94	710000	182		1022.5	3.98012e-05	4.39654e-06	-0.000144636
											1780000	99	712000	141		1022	2.05287e-05	1.02295e-05	-0.000164041
											1785000	136	714000	166		1021.5	8.00333e-06	6.88653e-06	-0.000170262
											1790000	120	716000	136		1021	-1.349e-06	1.62233e-05	-0.00016939
											1795000	141	718000	167		1020.5	3.80099e-06	3.95564e-05	-0.000158702
											1800000	107	720000	159		1020	1.2834e-05	3.83145e-05	-0.000152404
											1805000	115	722000	172		1019.5	8.30341e-06	2.75278e-05	-0.000138431
											1810000	121	724000	122		1019	-1.2115e-05	3.97232e-07	-0.000133241
											1815000	106	726000	155		1018.5	-4.72789e-06	-1.01869e-05	-0.000131935
											1820000	109	728000	174		1018	1.17219e-05	-1.3821e-05	-0.000140867
											1825000	134	730000	144		1017.5	0	-8.34553e-07	-0.000153511
											1830000	94	732000	168		1017	5.6082e-06	2.35311e-05	-0.00015636
											1835000	108	734000	139		1016.5	1.78194e-05	3.94235e-05	-0.000138281
											1840000	117	736000	149		1016	2.37997e-05	1.97701e-05	-0.000128709
											1845000	83	738000	149		1015.5	2.20665e-05	-1.60254e-05	-0.000112482
											1850000	114	740000	137		1015	2.45796e-05	6.20372e-06	-6.29409e-05
											1855000	115	742000	137		1014.5	1.91916e-05	3.17222e-05	-3.39715e-05
											1860000	105	744000	143		1014	-1.44358e-06	7.75429e-05	0
											1865000	124	746000	134		1013.5	2.74143e-05	9.50523e-05	4.72284e-05
											1870000	114	748000	122		1013	4.60126e-05	0.000135155	8.69885e-05
											1875000	95	750000	158		1012.5	5.38408e-05	0.000175145	0.000119029
											1880000	101	752000	133		1012	7.78618e-05	0.0002267	0.000136589
											1885000	98	754000	142		1011.5	0.000103879	0.000255492	0.000160453
											1890000	115	756000	134		1011	0.000142276	0.000285006	0.000230879
											1895000	91	758000	113		1010.5	0.000161986	0.000326872	0.000288902
											1900000	116	760000	156		1010	0.000177124	0.00038096	0.000349335
											1905000	84	762000	125		1009.5	0.000196937	0.00041885	0.000403077
											1910000	96	764000	140		1009	0.00022678	0.000449411	0.000455622
											1915000	101	766000	157		1008.5	0.000251081	0.000478836	0.000482854
											1920000	100	768000	119		1008	0.00027624	0.000469507	0.00051954
											1925000	95	770000	128		1007.5	0.000284707	0.000470302	0.000573282
											1930000	81	772000	134		1007	0.000305034	0.000491377	0.000626682
											1935000	117	774000	118		1006.5	0.000324769	0.000520502	0.000668899
											1940000	94	776000	130		1006	0.000356763	0.000574516	0.000714498
											1945000	96	778000	137		1005.5	0.000412187	0.000628469	0.000770292
											1950000	123	780000	134		1005	0.000460616	0.000669112	0.000806939
											1955000	94	782000	116		1004.5	0.000489102	0.000693137	0.000892239
											1960000	99	784000	127		1004	0.000543744	0.000724764	0.000973207
											1965000	78	786000	125		1003.5	0.000589412	0.000784114	0.00107
											1970000	103	788000	136		1003	0.000630258	0.000833912	0.00115
											1975000	83	790000	124		1002.5	0.000656082	0.000843832	0.00122
											1980000	78	792000	110		1002	0.000721626	0.000859241	0.00127
											1985000	91	794000	150		1001.5	0.000776819	0.000881866	0.00136
											1990000	110	796000	116		1001	0.000812431	0.000922693	0.00144
											1995000	95	798000	114		1000.5	0.000835221	0.000979625	0.00152
											2000000	80	800000	148		1000	0.000865337	0.00103	0.00164
											2005000	101	802000	136		999.5	0.000906112	0.00105	0.00175
											2010000	93	804000	112		999	0.000972868	0.00107	0.00186
											2015000	94	806000	132		998.5	0.00106	0.0011	0.00195
											2020000	80	808000	91		998	0.00112	0.00115	0.00204
											2025000	82	810000	99		997.5	0.00117	0.00119	0.00211
											2030000	85	812000	130		997	0.00123	0.0012	0.00218
											2035000	83	814000	104		996.5	0.00128	0.00122	0.00224
											2040000	65	816000	100		996	0.00133	0.00123	0.00231
											2045000	82	818000	105		995.5	0.00137	0.00128	0.00238
											2050000	74	820000	139		995	0.00144	0.00135	0.00245
											2055000	64	822000	108		994.5	0.00151	0.00142	0.00253
											2060000	65	824000	134		994	0.00159	0.00147	0.00261
											2065000	83	826000	120		993.5	0.00167	0.00152	0.00272
											2070000	78	828000	95		993	0.00171	0.00158	0.00283
											2075000	66	830000	105		992.5	0.00176	0.00168	0.00298
											2080000	101	832000	109		992	0.00185	0.0018	0.00319
											2085000	61	834000	88		991.5	0.00194	0.00188	0.00333
											2090000	83	836000	96		991	0.00205	0.00196	0.00351
											2095000	62	838000	98		990.5	0.00217	0.00204	0.00372
											2100000	79	840000	114		990	0.00229	0.0022	0.00397
											2105000	78	842000	100		989.5	0.00239	0.00231	0.00423
											2110000	73	844000	94		989	0.00252	0.00246	0.00444
											2115000	73	846000	91		988.5	0.00266	0.00263	0.00467
											2120000	88	848000	91		988	0.00283	0.00272	0.00491
											2125000	53	850000	112		987.5	0.00297	0.00282	0.00517
											2130000	72	852000	95		987	0.00312	0.003	0.00542
											2135000	71	854000	91		986.5	0.00326	0.00318	0.0057
											2140000	66	856000	75		986	0.0034	0.00337	0.00593
											2145000	78	858000	81		985.5	0.00356	0.00352	0.00616
											2150000	64	860000	71		985	0.00374	0.00366	0.00638
											2155000	64	862000	109		984.5	0.00395	0.00382	0.0066
											2160000	60	864000	102		984	0.00416	0.00399	0.00682
											2165000	74	866000	91		983.5	0.00435	0.00418	0.00707
											2170000	54	868000	86		983	0.00452	0.00436	0.00733
											2175000	71	870000	103		982.5	0.00468	0.00453	0.00762
											2180000	62	872000	101		982	0.00486	0.00467	0.0079
											2185000	54	874000	80		981.5	0.00498	0.00483	0.00819
											2190000	76	876000	105		981	0.00512	0.00503	0.00847
											2195000	51	878000	95		980.5	0.00529	0.00523	0.00876
											2200000	57	880000	93		980	0.00545	0.00536	0.00905
											2205000	61	882000	104		979.5	0.0056	0.00548	0.0093
											2210000	60	884000	124		979	0.00575	0.00567	0.00959
											2215000	54	886000	82		978.5	0.00586	0.00585	0.00989
											2220000	54	888000	67		978	0.00595	0.00606	0.01021
											2225000	64	890000	101		977.5	0.0061	0.00619	0.01043
											2230000	61	892000	68		977	0.0062	0.00634	0.01061
											2235000	76	894000	93		976.5	0.00629	0.00648	0.01079
											2240000	51	896000	91		976	0.0064	0.00658	0.01095
											2245000	55	898000	98		975.5	0.00648	0.00671	0.01113
											2250000	57	900000	75		975	0.00655	0.00685	0.0113
											2255000	61	902000	62		974.5	0.00657	0.00695	0.01142
											2260000	78	904000	86		974	0.00662	0.00703	0.01147
											2265000	75	906000	74		973.5	0.00666	0.00709	0.01154
											2270000	69	908000	92		973	0.00666	0.00713	0.01156
											2275000	50	910000	77		972.5	0.00663	0.00719	0.01158
											2280000	63	912000	60		972	0.00665	0.00722	0.01159
											2285000	53	914000	72		971.5	0.00668	0.00719	0.01156
											2290000	65	916000	83		971	0.00666	0.00716	0.01152
											2295000	64	918000	71		970.5	0.00663	0.00714	0.01149
											2300000	61	920000	94		970	0.00661	0.00714	0.01139
											2305000	43	922000	55		969.5	0.00654	0.00709	0.01127
											2310000	56	924000	67		969	0.00646	0.00705	0.01117
											2315000	50	926000	87		968.5	0.00639	0.00697	0.01108
											2320000	57	928000	70		968	0.00627	0.00685	0.01096
											2325000	39	930000	84		967.5	0.00622	0.00675	0.01085
											2330000	60	932000	57		967	0.00612	0.00673	0.01072
											2335000	41	934000	67		966.5	0.00599	0.00665	0.01063
											2340000	59	936000	78		966	0.00593	0.0066	0.01055
											2345000	53	938000	65		965.5	0.00589	0.00649	0.01036
											2350000	50	940000	76		965	0.00582	0.0064	0.01013
											2355000	62	942000	67		964.5	0.00574	0.00633	0.00992
											2360000	47	944000	65		964	0.00563	0.00622	0.00974
											2365000	54	946000	79		963.5	0.00552	0.00611	0.00956
											2370000	58	948000	76		963	0.00543	0.00604	0.00935
											2375000	63	950000	82		962.5	0.00533	0.00595	0.00914
											2380000	40	952000	66		962	0.00521	0.00589	0.00897
											2385000	38	954000	70		961.5	0.00512	0.0058	0.00878
											2390000	43	956000	74		961	0.005	0.00568	0.00857
											2395000	51	958000	72		960.5	0.0049	0.0056	0.00839
											2400000	47	960000	42		960	0.00477	0.00546	0.00817
											2405000	61	962000	63		959.5	0.00465	0.00536	0.008
											2410000	46	964000	54		959	0.00458	0.00534	0.00783
											2415000	46	966000	56		958.5	0.00451	0.0053	0.00759
											2420000	56	968000	47		958	0.00442	0.00523	0.00739
											2425000	48	970000	89		957.5	0.00429	0.00512	0.00726
											2430000	46	972000	70		957	0.00425	0.00506	0.00717
											2435000	34	974000	65		956.5	0.00423	0.00495	0.00701
											2440000	33	976000	70		956	0.0041	0.00479	0.00683
											2445000	46	978000	55		955.5	0.00399	0.00471	0.00669
											2450000	34	980000	68		955	0.00392	0.00476	0.00675
											2455000	35	982000	58		954.5	0.00383	0.00469	0.00672
											2460000	35	984000	70		954	0.00369	0.00459	0.00664
											2465000	39	986000	46		953.5	0.00362	0.00448	0.00653
											2470000	58	988000	53		953	0.0036	0.0044	0.00643
											2475000	43	990000	40		952.5	0.0036	0.00428	0.00637
											2480000	33	992000	63		952	0.00352	0.00416	0.00631
											2485000	62	994000	54		951.5	0.00353	0.00408	0.00621
											2490000	43	996000	63		951	0.00352	0.00395	0.00604
											2495000	40	998000	68		950.5	0.00351	0.00384	0.00599
											2500000	52	1000000	60		950	0.00349	0.0038	0.00599
											2505000	49	1002000	43		949.5	0.00348	0.00371	0.00592
											2510000	39	1004000	69		949	0.00349	0.00364	0.00588
											2515000	28	1006000	66		948.5	0.00352	0.00362	0.00588
											2520000	43	1008000	39		948	0.00354	0.00363	0.00585
											2525000	44	1010000	56		947.5	0.00354	0.00361	0.0058
											2530000	55	1012000	49		947	0.00352	0.00364	0.00571
											2535000	42	1014000	57		946.5	0.00355	0.00364	0.00562
											2540000	32	1016000	54		946	0.00352	0.00364	0.00562
											2545000	37	1018000	61		945.5	0.00352	0.00361	0.00559
											2550000	45	1020000	63		945	0.00352	0.00359	0.00556
											2555000	36	1022000	50		944.5	0.00353	0.00354	0.00545
											2560000	36	1024000	63		944	0.00357	0.0035	0.0054
											2565000	41	1026000	39		943.5	0.00354	0.00353	0.00542
											2570000	31	1028000	47		943	0.00352	0.00361	0.0055
											2575000	43	1030000	47		942.5	0.00352	0.00355	0.00544
											2580000	26	1032000	36		942	0.00365	0.00344	0.00538
											2585000	40	1034000	48		941.5	0.00367	0.00347	0.00539
											2590000	46	1036000	52		941	0.00363	0.00346	0.00534
											2595000	47	1038000	50		940.5	0.00367	0.0035	0.00536
											2600000	35	1040000	63		940	0.00365	0.00346	0.00533
											2605000	38	1042000	49		939.5	0.00359	0.00339	0.00532
											2610000	38	1044000	32		939	0.00358	0.00332	0.00531
											2615000	35	1046000	61		938.5	0.00366	0.0033	0.00531
											2620000	33	1048000	68		938	0.0037	0.00327	0.00531
											2625000	50	1050000	50		937.5	0.00363	0.00329	0.00537
											2630000	29	1052000	74		937	0.00358	0.00334	0.00549
											2635000	30	1054000	58		936.5	0.00358	0.0034	0.00551
											2640000	38	1056000	42		936	0.00352	0.00341	0.00544
											2645000	29	1058000	28		935.5	0.00353	0.00339	0.0054
											2650000	38	1060000	44		935	0.00358	0.00339	0.00537
											2655000	29	1062000	55		934.5	0.00363	0.00332	0.00527
											2660000	20	1064000	61		934	0.00372	0.0033	0.00525
											2665000	37	1066000	62		933.5	0.00374	0.00333	0.00528
											2670000	28	1068000	37		933	0.00374	0.00337	0.00521
											2675000	32	1070000	45		932.5	0.00372	0.00338	0.00505
											2680000	33	1072000	58		932	0.00366	0.0034	0.00501
											2685000	35	1074000	45		931.5	0.00364	0.00351	0.00492
											2690000	36	1076000	40		931	0.00363	0.00354	0.00486
											2695000	30	1078000	46		930.5	0.00365	0.00353	0.0048
											2700000	27	1080000	41		930	0.00364	0.00352	0.00466
											2705000	24	1082000	46		929.5	0.0036	0.00368	0.0047
											2710000	28	1084000	43		929	0.00357	0.00373	0.00475
											2715000	42	1086000	45		928.5	0.00354	0.00377	0.00481
											2720000	35	1088000	46		928	0.00359	0.00369	0.00477
											2725000	33	1090000	45		927.5	0.00365	0.00365	0.00475
											2730000	24	1092000	38		927	0.00372	0.00364	0.00469
											2735000	35	1094000	53		926.5	0.00367	0.00359	0.00459
											2740000	31	1096000	48		926	0.00366	0.00361	0.00466
											2745000	23	1098000	27		925.5	0.00358	0.00365	0.00479
											2750000	26	1100000	39		925	0.00344	0.00359	0.00477
											2755000	37	1102000	35		924.5	0.00338	0.00349	0.00471
											2760000	28	1104000	40		924	0.00336	0.00331	0.00466
											2765000	23	1106000	52		923.5	0.00324	0.00322	0.00465
											2770000	34	1108000	43		923	0.00319	0.00309	0.00455
											2775000	27	1110000	38		922.5	0.00306	0.00307	0.00448
											2780000	46	1112000	35		922	0.00289	0.00302	0.00452
											2785000	28	1114000	44		921.5	0.00285	0.00305	0.00444
											2790000	41	1116000	40		921	0.00277	0.003	0.00427
											2795000	37	1118000	41		920.5	0.0028	0.00289	0.00414
											2800000	30	1120000	21		920	0.00286	0.00289	0.00403
											2805000	47	1122000	39		919.5	0.00287	0.00291	0.00387
											2810000	26	1124000	44		919	0.00288	0.00281	0.0037
											2815000	31	1126000	41		918.5	0.00276	0.00292	0.00366
											2820000	18	1128000	24		918	0.00269	0.00292	0.00349
											2825000	24	1130000	43		917.5	0.00259	0.00302	0.00355
											2830000	32	1132000	33		917	0.00245	0.003	0.0035
											2835000	25	1134000	31		916.5	0.00241	0.00289	0.00335
											2840000	34	1136000	31		916	0.00242	0.00288	0.00328
											2845000	38	1138000	35		915.5	0.00234	0.00284	0.00317
											2850000	26	1140000	38		915	0.00229	0.00281	0.00313
											2855000	17	1142000	45		914.5	0.0023	0.00281	0.00318
											2860000	25	1144000	26		914	0.00233	0.00288	0.00331
											2865000	37	1146000	34		913.5	0.00229	0.00282	0.00338
											2870000	33	1148000	33		913	0.00212	0.00279	0.00336
											2875000	38	1150000	26		912.5	0.00201	0.00272	0.00329
											2880000	25	1152000	32		912	0.00187	0.0026	0.00311
											2885000	26	1154000	43		911.5	0.00171	0.00251	0.00296
											2890000	31	1156000	18		911	0.00163	0.00243	0.00288
											2895000	26	1158000	33		910.5	0.0015	0.00233	0.00281
											2900000	24	1160000	37		910	0.00148	0.00214	0.0027
											2905000	17	1162000	43		909.5	0.00138	0.00217	0.00248
											2910000	17	1164000	35		909	0.00132	0.002	0.00227
											2915000	26	1166000	28		908.5	0.0013	0.00197	0.00215
											2920000	29	1168000	55		908	0.00122	0.0018	0.00193
											2925000	21	1170000	44		907.5	0.00103	0.00168	0.00191
											2930000	24	1172000	37		907	0.000945546	0.0016	0.00185
											2935000	31	1174000	36		906.5	0.00104	0.00153	0.00176
											2940000	18	1176000	43		906	0.00104	0.00137	0.00157
											2945000	26	1178000	44		905.5	0.00105	0.00132	0.00156
											2950000	22	1180000	35		905	0.00092289	0.00113	0.00146
											2955000	17	1182000	26		904.5	0.000772018	0.000993786	0.00146
											2960000	21	1184000	38		904	0.000659712	0.000975318	0.0015
											2965000	19	1186000	25		903.5	0.000464999	0.000868816	0.00133
											2970000	24	1188000	30		903	0.000393731	0.000838001	0.00135
											2975000	37	1190000	23		902.5	0.000434506	0.000829875	0.00139
											2980000	26	1192000	39		902	0.000398362	0.000761765	0.00127
											2985000	33	1194000	32		901.5	0.000465657	0.000805591	0.00128
											2990000	24	1196000	44		901	0.000630469	0.000825828	0.00121
											2995000	29	1198000	32		900.5	0.000643999	0.0006198	0.0009663
											3000000	34	1200000	28		900	0.000808655	0.000515845	0.000864551
											3005000	7	1202000	20		899.5	0.000841871	0.000645683	0.00105
											3010000	28	1204000	25		899	0.000655422	0.000846764	0.00116
											3015000	21	1206000	40		898.5	0.000464389	0.000967688	0.00115
											3020000	14	1208000	22		898	0.000331134	0.000961399	0.00114
											3025000	22	1210000	27		897.5	0.000296916	0.00082917	0.000864751
											3030000	22	1212000	19		897	0.000212899	0.000669412	0.000988613
											3035000	21	1214000	35		896.5	6.36739e-05	0.000423851	0.000868952
											3040000	25	1216000	31		896	7.66129e-05	-4.99782e-05	0.00069646
											3045000	25	1218000	34		895.5	0.000168931	-0.000204171	0.000765419
											3050000	18	1220000	26		895	0.000188564	-0.000309752	0.000555943
											3055000	14	1222000	38		894.5	0.000192796	-3.78077e-05	0.000420571
											3060000	21	1224000	18		894	0.000302274	2.19326e-05	0.000493769
											3065000	27	1226000	36		893.5	0.000457615	-6.50637e-05	0.000416511
											3070000	8	1228000	31		893	0.000525534	-6.84862e-05	0.000472776
											3075000	19	1230000	43		892.5	0.000561448	-0.000102625	0.000517832
											3080000	17	1232000	34		892	0.00061543	-4.33889e-05	0.000512546
											3085000	17	1234000	24		891.5	0.000496182	9.39379e-05	0.000521778
											3090000	30	1236000	28		891	0.000249318	9.15493e-05	0.000513663
											3095000	22	1238000	22		890.5	3.75462e-05	5.19149e-05	0.000555965
											3100000	17	1240000	29		890	-3.75881e-06	5.94048e-05	0.00049131
											3105000	20	1242000	26		889.5	8.59587e-05	3.32762e-06	0.000442393
											3110000	19	1244000	18		889	-8.92265e-06	-0.000111981	0.000154356
											3115000	40	1246000	45		888.5	-0.000110696	-0.000218175	0.000304206
											3120000	20	1248000	33		888	4.71787e-05	-8.4738e-05	0.000558723
											3125000	27	1250000	27		887.5	0.00019999	0.000171009	0.000586714
											3130000	27	1252000	27		887	8.64682e-06	0.000181756	0.000472103
											3135000	24	1254000	20		886.5	-3.03027e-06	0.000169537	0.000738798
											3140000	22	1256000	31		886	6.04493e-06	-4.75602e-06	0.000631918
											3145000	16	1258000	22		885.5	-0.000105944	-0.000122332	0.000363388
											3150000	31	1260000	23		885	-8.28676e-05	-0.000199119	0.000348382
											3155000	24	1262000	25		884.5	-0.000158914	-0.00028569	0.000266292
											3160000	22	1264000	22		884	-0.000134128	-0.000310401	0.000213831
											3165000	11	1266000	31		883.5	-0.0001472	-7.18489e-05	9.06231e-05
											3170000	28	1268000	31		883	-0.000140943	0.000127315	-2.24053e-05
											3175000	26	1270000	17		882.5	-5.57983e-05	0.000261099	1.9799e-05
											3180000	26	1272000	34		882	6.08734e-06	0.000150703	6.41417e-05
											3185000	32	1274000	14		881.5	-9.10494e-05	2.72071e-05	0.000119989
											3190000	12	1276000	22		881	-5.66732e-05	2.02695e-05	0.000235187
											3195000	22	1278000	38		880.5	0.000179184	-3.00855e-05	9.50792e-05
											3200000	13	1280000	31		880	0.00023246	1.35788e-05	7.00314e-05
											3205000	22	1282000	15		879.5	0.000270644	0.000179751	0.000215132
											3210000	26	1284000	15		879	2.91402e-05	0.000142928	0.000175184
											3215000	19	1286000	16		878.5	2.93745e-05	4.30952e-05	0.000105096
											3220000	25	1288000	14		878	0.000172314	5.61817e-05	-2.02684e-05
											3225000	18	1290000	34		877.5	0.000136548	-4.16482e-06	-0.000248605
											3230000	13	1292000	22		877	-7.81909e-06	7.51534e-05	-0.000128776
											3235000	17	1294000	28		876.5	-0.000468052	0.000254965	0.00039065
											3240000	26	1296000	23		876	-0.000225487	0.000199753	0.000114394
											3245000	20	1298000	21		875.5	-0.000207269	0.00024134	0.000194538
											3250000	7	1300000	23		875	-0.000165883	-9.8975e-05	8.12877e-05
											3255000	23	1302000	24		874.5	-8.42997e-05	-7.83149e-05	0.000219634
											3260000	15	1304000	21		874	-0.000235959	-0.000183256	-0.000288439
											3265000	25	1306000	25		873.5	-0.000121601	-2.95448e-05	-0.000247563
											3270000	20	1308000	20		873	-5.81464e-06	0.000204505	6.90865e-05
											3275000	16	1310000	24		872.5	7.8383e-05	6.63918e-05	0.000236989
											3280000	19	1312000	22		872	-4.53601e-06	-6.32796e-05	0.000379835
											3285000	17	1314000	22		871.5	-3.74708e-05	0.00014945	0.000339627
											3290000	24	1316000	31		871	2.05452e-05	0.000153986	0.000298649
											3295000	15	1318000	29		870.5	-7.84626e-05	-3.45704e-05	0.000130005
											3300000	17	1320000	23		870	-0.000170208	-0.000239954	-1.98658e-05
											3305000	15	1322000	17		869.5	-0.000105724	-0.000330944	3.28413e-05
											3310000	21	1324000	14		869	-0.000160226	-0.000510638	-0.000274579
											3315000	17	1326000	27		868.5	-9.20735e-05	-0.000360708	-0.000514288
											3320000	20	1328000	18		868	-1.45093e-05	0.000139685	-0.000251993
											3325000	16	1330000	19		867.5	0.000236725	0.000208109	-1.42675e-05
											3330000	7	1332000	29		867	0.000279436	4.27345e-05	-0.000225975
											3335000	19	1334000	25		866.5	0.000210135	-0.000130513	-0.000877737
											3340000	19	1336000	32		866	0.000248679	2.36349e-05	-0.000890054
											3345000	11	1338000	20		865.5	5.14386e-05	5.89445e-05	-0.000791782
											3350000	12	1340000	20		865	-3.89317e-05	5.36016e-05	-0.000315437
											3355000	5	1342000	27		864.5	-0.000161008	7.72511e-05	8.83977e-05
											3360000	12	1344000	19		864	-0.000381796	-4.71694e-05	-5.06541e-05
											3365000	12	1346000	34		863.5	-0.000251435	-0.000150906	0.000319117
											3370000	8	1348000	23		863	-0.000208315	-0.00015388	0.000190219
											3375000	11	1350000	15		862.5	-0.000250637	-3.35524e-05	0.000356056
											3380000	8	1352000	17		862	-0.000263148	-8.86755e-07	-0.000637647
											3385000	12	1354000	21		861.5	-0.00029984	0.000136857	9.08321e-05
											3390000	14	1356000	14		861	-1.95106e-05	-2.63753e-05	0.000281662
											3395000	11	1358000	19		860.5	-0.000226277	-0.000125978	8.19952e-05
											3400000	13	1360000	18		860	-0.000252046	-3.24074e-05	0.00011114
											3405000	12	1362000	20		859.5	-3.74268e-05	-0.000230478	-0.000118005
											3410000	17	1364000	14		859	-2.88189e-05	-0.000722213	-2.95306e-05
											3415000	14	1366000	22		858.5	9.83289e-06	-0.000541474	5.7989e-05
											3420000	12	1368000	15		858	0.000141851	-0.000114891	9.98404e-05
											3425000	15	1370000	23		857.5	0.000206246	7.99173e-05	0.000377659
											3430000	12	1372000	17		857	0.000231291	-0.000123673	0.000224249
											3435000	19	1374000	18		856.5	0.000315926	-9.36542e-05	0.000108509
											3440000	11	1376000	20		856	0.000416991	3.29804e-05	1.84133e-05
											3445000	25	1378000	17		855.5	0.000204437	-3.47078e-05	-1.70079e-06
											3450000	4	1380000	23		855	0.000213599	-0.000272882	-0.00018205
											3455000	14	1382000	27		854.5	0.00019922	-0.000276212	-0.000260092
											3460000	14	1384000	5		854	0.000142018	-0.000191049	-9.4118e-05
											3465000	8	1386000	16		853.5	0.000290057	1.08547e-05	0.000162458
											3470000	13	1388000	14		853	0.000311006	-0.00012823	0.000104357
											3475000	11	1390000	18		852.5	0.000343368	-0.000128753	9.53028e-05
											3480000	13	1392000	23		852	3.82956e-05	-0.00012571	-4.386e-05
											3485000	15	1394000	24		851.5	-2.66802e-05	0.000132495	0.000218591
											3490000	20	1396000	23		851	-1.21483e-05	3.69014e-05	3.01802e-05
											3495000	9	1398000	28		850.5	3.74348e-05	-7.02682e-05	-0.00013294
											3500000	10	1400000	16		850	0.000220993	-2.284e-05	-0.000100878
											3505000	21	1402000	25		849.5	0.000249795	-7.21196e-05	-0.000112191
											3510000	12	1404000	21		849	4.71035e-05	-0.000109051	-7.72701e-05
											3515000	13	1406000	14		848.5	0.000123692	0.000109772	-0.000386837
											3520000	12	1408000	27		848	4.2378e-05	-9.04315e-05	-0.000253079
											3525000	14	1410000	13		847.5	0.000184029	-3.22074e-05	-4.45549e-05
											3530000	15	1412000	26		847	0.000195502	4.44502e-05	-3.77683e-05
											3535000	12	1414000	21		846.5	5.80322e-06	1.48689e-05	-0.000133807
											3540000	13	1416000	12		846	-0.000177333	6.76862e-06	-9.44214e-05
											3545000	10	1418000	18		845.5	-0.000239429	-3.17771e-05	0.000147878
											3550000	6	1420000	13		845	-0.000208118	6.65106e-06	0.000269756
											3555000	20	1422000	13		844.5	-9.99398e-05	3.51898e-05	0.000180754
											3560000	11	1424000	23		844	-7.20251e-05	-0.000201976	6.77961e-05
											3565000	13	1426000	17		843.5	6.93447e-05	-0.000197739	0.000167979
											3570000	8	1428000	12		843	2.52834e-05	-0.000266209	2.94616e-05
											3575000	20	1430000	18		842.5	-8.71118e-05	-0.000288941	2.56199e-05
											3580000	8	1432000	15		842	5.75704e-06	-2.19047e-05	-2.02236e-06
											3585000	9	1434000	21		841.5	-1.61549e-05	4.2707e-07	-1.97075e-06
											3590000	13	1436000	26		841	9.83244e-05	-0.000222843	-0.00021356
											3595000	4	1438000	13		840.5	5.01398e-06	4.80654e-05	-9.53941e-05
											3600000	14	1440000	14		840	0.000153974	6.4536e-05	-6.4839e-05
											3605000	9	1442000	19		839.5	6.01459e-05	9.46641e-05	5.39149e-05
											3610000	13	1444000	21		839	2.90379e-05	4.08222e-05	3.63922e-05
											3615000	10	1446000	19		838.5	0.00012878	1.98858e-05	6.39683e-05
											3620000	9	1448000	16		838	0.000146709	-0.000114159	0.000132607
											3625000	16	1450000	17		837.5	4.71194e-05	-0.000144589	0.000135844
											3630000	18	1452000	10		837	-1.90149e-05	-9.79248e-05	0.000191675
											3635000	3	1454000	20		836.5	6.98079e-05	3.82262e-05	0.000143051
											3640000	12	1456000	8		836	0.000160746	5.79362e-06	0.000205929
											3645000	18	1458000	19		835.5	0.000209931	-0.000226151	-7.68121e-06
											3650000	9	1460000	21		835	0.000262855	-0.000264514	-7.47656e-05
											3655000	6	1462000	7		834.5	5.5581e-05	-8.29005e-05	-0.000126613
											3660000	8	1464000	11		834	-0.000138478	6.98039e-05	-6.86128e-05
											3665000	12	1466000	27		833.5	-0.000114334	6.86239e-05	-6.92392e-05
											3670000	7	1468000	21		833	-6.60778e-05	2.747e-05	-0.000253314
											3675000	8	1470000	26		832.5	-1.04363e-05	2.95548e-05	-0.000154809
											3680000	15	1472000	15		832	2.08951e-05	-8.27275e-05	-7.54744e-05
											3685000	7	1474000	9		831.5	-7.1132e-05	6.90003e-05	0.000137927
											3690000	15	1476000	11		831	-3.04046e-05	0.000102765	7.75689e-05
											3695000	6	1478000	15		830.5	0.000154662	6.33997e-05	8.68569e-05
											3700000	8	1480000	20		830	0.000159088	0.000100055	5.94725e-05
											3705000	4	1482000	16		829.5	3.75158e-05	-7.24861e-05	-0.000101871
											3710000	14	1484000	17		829	-2.09518e-05	-0.000112789	-4.9164e-05
											3715000	9	1486000	13		828.5	-5.22553e-06	-7.56847e-05	9.88342e-08
											3720000	9	1488000	14		828	-3.57423e-05	-0.000143759	-2.16005e-05
											3725000	9	1490000	11		827.5	2.13509e-05	-0.000106928	5.76077e-05
											3730000	6	1492000	10		827	0.000126587	6.35918e-06	0.000135875
											3735000	4	1494000	10		826.5	3.57443e-06	-2.51006e-05	5.97706e-05
											3740000	11	1496000	14		826	-2.50423e-06	-6.17379e-06	4.32784e-05
											3745000	12	1498000	8		825.5	-2.57471e-05	0.000118563	0.000173117
											3750000	18	1500000	10		825	-9.57767e-05	9.6142e-05	0.000169539
											3755000	13	1502000	12		824.5	-0.000217366	1.37197e-05	0.000237681
											3760000	12	1504000	14		824	-0.000172196	6.94354e-05	0.000215249
											3765000	6	1506000	14		823.5	-2.16309e-05	-8.27587e-05	-8.79932e-06
											3770000	6	1508000	10		823	1.27604e-06	-0.000106302	-7.98603e-05
											3775000	6	1510000	15		822.5	2.52965e-05	6.46571e-05	-5.06218e-05
											3780000	5	1512000	16		822	-8.61713e-05	-7.40923e-05	-8.29112e-08
											3785000	10	1514000	18		821.5	3.07781e-05	-0.000159685	-2.15204e-05
											3790000	5	1516000	19		821	3.46568e-05	-0.000147978	6.17365e-07
											3795000	15	1518000	21		820.5	-0.000104325	9.07002e-06	0.000175238
											3800000	4	1520000	14		820	-0.000136687	1.03611e-05	0.000209218
											3805000	7	1522000	16		819.5	-0.000258064	0.000115741	0.000221039
											3810000	17	1524000	15		819	-0.000178997	8.33566e-05	-7.51478e-05
											3815000	9	1526000	12		818.5	9.73142e-06	-9.78654e-06	1.94228e-05
											3820000	12	1528000	8		818	0.000131543	-9.39962e-05	-6.97187e-05
											3825000	11	1530000	13		817.5	7.94852e-06	-0.000107108	-2.89205e-05
											3830000	9	1532000	10		817	5.46688e-06	-0.000114492	4.01078e-05
											3835000	3	1534000	10		816.5	-4.78307e-05	-5.52135e-05	5.79865e-05
											3840000	10	1536000	10		816	-2.10314e-05	-2.86413e-05	-1.81434e-05
											3845000	19	1538000	17		815.5	-1.80843e-05	-8.40615e-05	-2.46692e-05
											3850000	12	1540000	10		815	-5.40139e-05	-1.59467e-05	-2.62113e-05
											3855000	8	1542000	10		814.5	7.56443e-06	3.70729e-05	-6.28063e-05
											3860000	6	1544000	20		814	4.08677e-05	8.14086e-05	-9.99339e-05
											3865000	8	1546000	22		813.5	9.54998e-06	5.65547e-05	-5.98196e-06
											3870000	8	1548000	16		813	1.01094e-05	-9.78414e-05	-2.15148e-06
											3875000	7	1550000	14		812.5	-7.26684e-05	-0.000100119	0.000125605
											3880000	10	1552000	8		812	-5.86556e-05	-4.35388e-05	6.94659e-06
											3885000	6	1554000	12		811.5	-1.60582e-05	-0.0001443	-1.63436e-05
											3890000	5	1556000	16		811	-7.74286e-06	-0.000217083	-3.50542e-05
											3895000	12	1558000	8		810.5	-6.66099e-05	-0.000162427	7.44697e-05
											3900000	5	1560000	13		810	-0.000164071	-0.00021258	0.000100365
											3905000	3	1562000	6		809.5	-8.51399e-05	-0.000155399	0.000107114
											3910000	11	1564000	8		809	-7.305e-06	-6.86391e-05	0.000147004
											3915000	12	1566000	6		808.5	1.56452e-05	-2.30191e-05	0.000114536
											3920000	15	1568000	7		808	-8.77269e-06	3.36086e-06	7.23758e-05
											3925000	5	1570000	13		807.5	-8.97511e-05	2.24821e-05	-2.85117e-05
											3930000	8	1572000	5		807	-8.5588e-05	-6.31759e-06	-2.94761e-05
											3935000	8	1574000	12		806.5	4.0526e-05	0.000123186	0.000208803
											3940000	9	1576000	7		806	2.44845e-05	0.000127694	0.000110138
											3945000	6	1578000	14		805.5	-7.80706e-05	0.000163352	1.63396e-05
											3950000	10	1580000	13		805	-4.63359e-05	0.00019398	-1.61214e-05
											3955000	2	1582000	16		804.5	-2.66294e-06	7.94471e-05	-6.62544e-05
											3960000	11	1584000	10		804	2.083e-05	-7.03129e-05	-0.000187507
											3965000	8	1586000	4		803.5	7.47462e-05	-0.000104436	-0.000264148
											3970000	10	1588000	13		803	-5.46991e-05	-2.17656e-05	-0.000237252
											3975000	6	1590000	8		802.5	-0.000148079	-3.17107e-05	-0.000177442
											3980000	12	1592000	18		802	-9.82507e-05	6.67157e-05	-4.4148e-05
											3985000	7	1594000	17		801.5	-4.84139e-05	0.000116744	0.000147574
											3990000	8	1596000	11		801	-0.000105359	8.20822e-05	0.000166807
											3995000	10	1598000	6		800.5	-8.57785e-05	1.54127e-05	8.6934e-05
											4000000	13	1600000	9		800	-3.39877e-05	9.40541e-06	-3.79633e-05
											4005000	15	1602000	10		799.5	-3.66631e-05	-4.6877e-05	-2.15794e-05
											4010000	10	1604000	10		799	-1.52848e-05	-0.000134959	-7.49202e-05
											4015000	11	1606000	7		798.5	-0.000123451	-3.90724e-05	-2.98076e-05
											4020000	6	1608000	13		798	-8.56585e-05	5.17637e-05	4.54381e-05
											4025000	8	1610000	9		797.5	-6.86389e-05	4.1267e-05	8.44903e-05
											4030000	8	1612000	10		797	-2.79656e-05	5.93951e-05	0.000103642
											4035000	6	1614000	7		796.5	4.81597e-05	6.93417e-05	0.000125853
											4040000	13	1616000	6		796	-6.55293e-05	0.000130544	5.69847e-05
											4045000	5	1618000	10		795.5	-9.51873e-05	0.000147651	5.41107e-05
											4050000	5	1620000	11		795	-9.40881e-05	0.000131483	0.000106831
											4055000	13	1622000	19		794.5	-6.06477e-05	7.91096e-05	0.000142279
											4060000	1	1624000	10		794	-5.21315e-05	-9.80735e-06	7.52585e-05
											4065000	4	1626000	7		793.5	-0.000104933	-3.61987e-05	1.80185e-06
											4070000	7	1628000	4		793	-0.000142454	-4.13073e-05	-9.90537e-06
											4075000	6	1630000	5		792.5	-0.000154575	-0.000108153	-0.000103156
											4080000	2	1632000	5		792	-2.66134e-05	-5.94957e-05	-0.00020688
											4085000	12	1634000	7		791.5	6.6383e-05	2.88752e-05	-0.000265476
											4090000	3	1636000	4		791	1.41804e-05	9.05107e-05	-0.000158557
											4095000	7	1638000	10		790.5	-0.000130926	0.000120301	-7.96036e-05
											4100000	8	1640000	4		790	-5.86865e-05	0.000162362	3.51804e-05
											4105000	10	1642000	7		789.5	4.13005e-05	4.64423e-05	3.53063e-06
											4110000	19	1644000	15		789	-2.93394e-05	-5.14305e-05	-1.35902e-05
											4115000	3	1646000	8		788.5	-1.74328e-06	1.1381e-05	-6.84869e-05
											4120000	12	1648000	10		788	-7.78505e-05	0.000154275	-5.51309e-05
											4125000	4	1650000	9		787.5	-0.000141069	0.00011698	-1.77226e-05
											4130000	9	1652000	10		787	-9.27382e-05	0.000214052	4.68546e-05
											4135000	7	1654000	10		786.5	-2.58407e-05	0.000245683	0.000101412
											4140000	4	1656000	4		786	-3.67233e-05	0.000142942	0.000193185
											4145000	6	1658000	16		785.5	-9.62595e-05	7.97562e-05	0.000250901
											4150000	5	1660000	8		785	-2.42607e-05	8.98032e-05	0.000279486
											4155000	7	1662000	9		784.5	-2.85765e-05	2.07818e-05	0.000237633
											4160000	5	1664000	6		784	-0.0001045	-4.04851e-05	0.000113927
											4165000	5	1666000	6		783.5	-0.000159956	-0.000128002	0.000120174
											4170000	7	1668000	8		783	-9.8991e-05	-0.00010611	3.40246e-05
											4175000	5	1670000	6		782.5	-0.000118857	-0.000123373	6.31486e-05
											4180000	7	1672000	5		782	-0.00012238	-3.17467e-05	7.93348e-05
											4185000	4	1674000	11		781.5	-7.54052e-06	-4.43594e-05	6.79772e-05
											4190000	16	1676000	13		781	-3.23147e-05	-5.06723e-05	-7.3794e-07
											4195000	8	1678000	10		780.5	-5.63628e-05	-0.000107437	-4.00578e-05
											4200000	14	1680000	7		780	-2.55632e-05	-8.28085e-05	-8.55925e-05
											4205000	7	1682000	10		779.5	-2.33388e-05	-8.94312e-05	-7.5853e-05
											4210000	2	1684000	9		779	-3.63107e-05	-0.000129373	3.85581e-05
											4215000	7	1686000	10		778.5	-7.43709e-05	-3.03394e-05	2.42298e-05
											4220000	9	1688000	6		778	-3.47211e-05	-5.52129e-05	4.70034e-06
											4225000	9	1690000	12		777.5	-2.17568e-05	-4.54811e-05	-9.20056e-05
											4230000	8	1692000	7		777	3.77704e-05	6.34749e-05	-8.9512e-05
											4235000	2	1694000	6		776.5	-1.43809e-05	0.000167251	-6.24893e-05
											4240000	3	1696000	11		776	-6.5012e-05	0.00013641	-2.21172e-05
											4245000	8	1698000	11		775.5	-0.000124444	0.000116425	2.94457e-05
											4250000	8	1700000	9		775	-0.000130494	0.00016535	8.80506e-05
											4255000	3	1702000	4		774.5	-0.000118567	0.000106787	0.00011655
											4260000	9	1704000	7		774	-0.000144376	6.83799e-05	0.000142715
											4265000	3	1706000	8		773.5	-7.81955e-05	6.26892e-05	0.000127331
											4270000	1	1708000	8		773	-4.81643e-05	3.17802e-05	0.000124522
											4275000	12	1710000	12		772.5	-3.50855e-05	-3.84506e-05	5.16503e-05
											4280000	11	1712000	9		772	2.21504e-05	-8.92097e-05	7.7493e-05
											4285000	4	1714000	9		771.5	-8.57553e-07	-3.7937e-05	0.000104461
											4290000	13	1716000	9		771	-3.92232e-05	1.79825e-05	2.32695e-05
											4295000	1	1718000	4		770.5	-6.30964e-05	-4.64631e-05	4.60573e-05
											4300000	6	1720000	7		770	2.90847e-05	-7.26444e-05	1.3143e-05
											4305000	6	1722000	6		769.5	-5.29648e-05	-6.22887e-05	3.96791e-05
											4310000	1	1724000	5		769	-9.29173e-05	-6.31476e-05	5.61309e-05
											4315000	9	1726000	12		768.5	-5.46163e-05	-7.88101e-05	5.33848e-05
											4320000	9	1728000	9		768	-5.51059e-05	-0.000141865	4.9681e-06
											4325000	3	1730000	12		767.5	-3.978e-05	-0.000174925	-1.20157e-06
											4330000	5	1732000	7		767	-3.28474e-05	-0.000114479	5.9032e-05
											4335000	9	1734000	10		766.5	1.34888e-06	1.53303e-05	7.46608e-05
											4340000	3	1736000	8		766	-5.75347e-05	1.02813e-05	1.76684e-05
											4345000	8	1738000	7		765.5	-1.48764e-05	1.1053e-05	-0.000109879
											4350000	5	1740000	8		765	-2.9204e-06	5.16355e-05	-0.000107807
											4355000	4	1742000	9		764.5	-3.46681e-05	-2.57369e-05	-0.000140556
											4360000	3	1744000	9		764	-5.20437e-05	-1.67554e-05	-0.000123197
											4365000	10	1746000	4		763.5	-2.79547e-05	6.33483e-05	-0.000109561
											4370000	9	1748000	6		763	-4.07395e-05	5.93928e-05	-5.8238e-05
											4375000	9	1750000	10		762.5	-7.10818e-05	6.58905e-05	-1.87259e-06
											4380000	8	1752000	7		762	-0.000115435	1.58217e-05	2.82769e-05
											4385000	6	1754000	4		761.5	-0.000146409	-5.92172e-07	0.000110052
											4390000	4	1756000	1		761	-0.000118249	-7.29907e-07	7.66942e-05
											4395000	6	1758000	11		760.5	-0.000168891	-8.83389e-06	1.21229e-05
											4400000	1	1760000	7		760	-0.000134908	-7.51356e-05	9.95045e-06
											4405000	2	1762000	15		759.5	-5.82842e-05	-7.56956e-05	-1.27669e-05
											4410000	7	1764000	8		759	1.85465e-05	-9.21089e-05	-4.74589e-05
											4415000	3	1766000	9		758.5	6.09856e-05	-7.26839e-05	4.17476e-05
											4420000	5	1768000	6		758	5.56193e-05	-2.99069e-05	8.48164e-05
											4425000	9	1770000	9		757.5	-7.33873e-06	6.66927e-05	0.000191785
											4430000	2	1772000	7		757	-3.20273e-05	0.000150369	0.000206425
											4435000	2	1774000	5		756.5	-7.19858e-05	0.000148004	0.00015178
											4440000	5	1776000	10		756	-7.62558e-05	0.000135777	9.41195e-05
											4445000	7	1778000	10		755.5	-0.000106006	0.000105671	6.24826e-05
											4450000	5	1780000	9		755	-9.99558e-05	4.08819e-05	4.63751e-05
											4455000	4	1782000	4		754.5	-9.87706e-05	2.21689e-05	-2.11833e-06
											4460000	6	1784000	7		754	-3.58823e-05	-4.3163e-05	-7.90715e-05
											4465000	4	1786000	6		753.5	-1.90977e-05	-8.49245e-05	-0.000143584
											4470000	4	1788000	6		753	-9.38855e-07	-2.8049e-05	-0.000117922
											4475000	7	1790000	4		752.5	2.61963e-05	2.97371e-05	-6.25091e-05
											4480000	9	1792000	5		752	3.46709e-06	4.93895e-05	-1.6862e-06
											4485000	4	1794000	3		751.5	1.61005e-05	5.8484e-05	-1.21175e-06
											4490000	1	1796000	1		751	-5.73701e-05	8.25536e-05	3.56579e-05
											4495000	3	1798000	8		750.5	-5.86953e-05	5.28186e-05	7.40436e-05
											4500000	1	1800000	7		750	-6.93268e-05	-5.93394e-05	7.26229e-05
											4505000	5	1802000	1		749.5	-6.31323e-05	-9.33953e-05	4.26105e-05
											4510000	6	1804000	5		749	-6.45901e-05	-8.54512e-05	-4.57341e-05
											4515000	8	1806000	10		748.5	-9.56564e-05	-0.000108559	-5.6301e-05
											4520000	4	1808000	7		748	-0.000131203	-7.40491e-05	6.60988e-05
											4525000	0	1810000	6		747.5	-0.000112384	-4.81536e-05	0.000122718
											4530000	2	1812000	5		747	-9.07908e-05	-2.18931e-05	0.000200751
											4535000	5	1814000	14		746.5	-5.54247e-05	4.03263e-05	0.000258437
											4540000	7	1816000	7		746	-9.65777e-05	3.45403e-05	0.000290364
											4545000	2	1818000	9		745.5	-0.000105154	9.06992e-05	0.000309375
											4550000	4	1820000	11		745	-4.22884e-05	0.000128839	0.000252472
											4555000	2	1822000	6		744.5	-3.3102e-05	7.84291e-05	0.000150364
											4560000	5	1824000	7		744	-3.44753e-05	2.89097e-05	6.72485e-05
											4565000	5	1826000	7		743.5	-6.5562e-05	4.33651e-07	3.91153e-05
											4570000	1	1828000	8		743	-0.000132338	-1.91566e-05	2.05238e-05
											4575000	5	1830000	4		742.5	-0.000141894	-5.22664e-05	-3.89579e-06
											4580000	5	1832000	8		742	-0.000121743	-6.05212e-05	4.39519e-05
											4585000	4	1834000	2		741.5	-0.000118795	-3.7712e-05	8.26303e-05
											4590000	4	1836000	12		741	-0.000116947	-8.08894e-07	5.09228e-05
											4595000	8	1838000	5		740.5	-9.05205e-05	-9.75462e-07	3.5253e-05
											4600000	5	1840000	6		740	-9.28011e-05	-4.07472e-05	-3.84805e-06
											4605000	1	1842000	0		739.5	-0.000111996	-1.7519e-05	-5.53993e-05
											4610000	9	1844000	2		739	-0.000144859	2.86801e-05	4.76311e-06
											4615000	10	1846000	5		738.5	-0.000107441	-1.76842e-05	1.11259e-05
											4620000	6	1848000	6		738	-2.89949e-05	-0.000113969	-2.05928e-05
											4625000	1	1850000	4		737.5	-2.07849e-05	-0.000124194	-5.02282e-05
											4630000	6	1852000	0		737	-4.0945e-05	-6.8827e-05	-3.03466e-05
											4635000	2	1854000	9		736.5	-4.16164e-05	-2.43914e-06	2.12356e-05
											4640000	7	1856000	7		736	-6.103e-05	5.47425e-05	9.73426e-05
											4645000	6	1858000	5		735.5	-9.9528e-05	5.14314e-05	0.000120446
											4650000	4	1860000	11		735	-8.55744e-05	7.06031e-05	0.000190787
											4655000	4	1862000	4		734.5	-2.07264e-05	6.40511e-05	0.000170357
											4660000	6	1864000	6		734	1.7385e-05	7.66786e-06	0.000126988
											4665000	4	1866000	6		733.5	4.63053e-05	-2.08267e-05	6.68908e-05
											4670000	8	1868000	8		733	7.38866e-05	-2.38753e-05	5.04858e-05
											4675000	5	1870000	7		732.5	8.07765e-05	-5.43175e-05	5.2008e-06
											4680000	0	1872000	4		732	2.71088e-05	-2.09693e-05	-2.90404e-05
											4685000	6	1874000	6		731.5	1.96256e-06	8.88572e-06	-3.66942e-05
											4690000	2	1876000	4		731	3.37386e-05	-1.95283e-05	-4.87583e-05
											4695000	7	1878000	4		730.5	8.25342e-05	-4.51366e-05	-1.01949e-05
											4700000	4	1880000	4		730	9.69453e-05	-3.98279e-05	3.38636e-05
											4705000	3	1882000	5		729.5	2.9492e-05	5.76725e-06	8.5494e-05
											4710000	7	1884000	7		729	-1.93443e-05	5.45633e-05	8.23526e-05
											4715000	3	1886000	9		728.5	-1.11621e-05	7.89028e-05	0.000138825
											4720000	3	1888000	8		728	-2.39145e-05	8.50677e-05	0.00013777
											4725000	6	1890000	6		727.5	-1.41464e-05	9.58873e-05	0.000151757
											4730000	4	1892000	3		727	-3.35467e-05	7.24404e-05	0.000169866
											4735000	2	1894000	4		726.5	-3.052e-05	-6.44297e-06	9.31577e-05
											4740000	2	1896000	2		726	-9.57034e-06	-9.80945e-05	5.54904e-05
											4745000	1	1898000	5		725.5	-5.90496e-05	-9.52387e-05	6.30763e-05
											4750000	3	1900000	2		725	-0.0001628	-4.17317e-05	0.0001045
											4755000	5	1902000	10		724.5	-0.000184954	-4.55976e-05	5.93801e-05
											4760000	6	1904000	7		724	-0.000150409	-9.06433e-05	8.37422e-06
											4765000	5	1906000	5		723.5	-6.97145e-05	-0.000115179	7.17927e-06
											4770000	3	1908000	1		723	-7.53509e-05	-8.42467e-05	3.70348e-05
											4775000	3	1910000	7		722.5	-0.000151334	-3.07325e-05	3.22262e-05
											4780000	4	1912000	4		722	-0.000160278	-1.99422e-05	2.41891e-05
											4785000	6	1914000	4		721.5	-0.000162105	-4.46748e-06	4.76696e-05
											4790000	4	1916000	3		721	-0.000189741	-3.11103e-05	4.73987e-05
											4795000	4	1918000	2		720.5	-0.000196433	-4.32989e-05	2.42967e-07
											4800000	7	1920000	6		720	-0.000131889	-1.03563e-05	-1.08675e-05
											4805000	5	1922000	7		719.5	-9.07011e-05	-1.32293e-05	-5.21282e-06
											4810000	6	1924000	6		719	-9.62291e-05	-4.59421e-05	1.76422e-05
											4815000	3	1926000	4		718.5	-0.000124384	-2.63445e-05	8.55081e-05
											4820000	0	1928000	1		718	-0.0001595	1.26637e-05	0.000122472
											4825000	7	1930000	3		717.5	-0.00017545	5.22662e-05	0.000144917
											4830000	3	1932000	3		717	-0.000158657	4.43153e-05	0.000137078
											4835000	7	1934000	2		716.5	-0.000100104	2.59018e-05	0.000150296
											4840000	3	1936000	7		716	1.90103e-06	1.53511e-05	0.000163197
											4845000	2	1938000	7		715.5	4.24482e-05	9.22749e-06	0.000153242
											4850000	2	1940000	1		715	2.72736e-05	1.665e-06	0.000140032
											4855000	1	1942000	3		714.5	-5.69924e-06	2.9152e-05	0.000157509
											4860000	7	1944000	3		714	-1.58342e-05	3.5346e-05	0.000150894
											4865000	7	1946000	7		713.5	-3.18736e-05	2.9988e-05	0.000174217
											4870000	4	1948000	5		713	-5.23833e-05	3.96574e-05	0.000202789
											4875000	4	1950000	4		712.5	-5.4433e-05	4.06802e-05	0.000180377
											4880000	4	1952000	3		712	-4.88714e-05	2.0389e-05	0.000188775
											4885000	0	1954000	8		711.5	-5.40038e-05	4.66765e-06	0.000194078
											4890000	9	1956000	6		711	-8.95282e-05	2.96849e-05	0.000180803
											4895000	12	1958000	5		710.5	-0.000129206	4.72709e-05	0.000150796
											4900000	6	1960000	6		710	-0.000122231	3.24508e-05	6.3034e-05
											4905000	2	1962000	7		709.5	-6.24513e-05	8.09452e-06	-1.67433e-05
											4910000	6	1964000	1		709	-2.76991e-05	3.21609e-06	-4.39805e-05
											4915000	4	1966000	8		708.5	-1.64025e-05	1.14482e-05	-4.16436e-05
											4920000	0	1968000	9		708	-3.41007e-05	2.65644e-05	1.55043e-05
											4925000	2	1970000	6		707.5	-7.95557e-05	4.39176e-05	5.11439e-05
											4930000	2	1972000	11		707	-8.08988e-05	3.88305e-05	6.86798e-05
											4935000	2	1974000	7		706.5	-7.89888e-05	3.41302e-05	5.91703e-05
											4940000	6	1976000	4		706	-7.32966e-05	0	0
											4945000	2	1978000	4		705.5	-6.32933e-05	-2.48335e-05	3.31332e-05
											4950000	5	1980000	7		705	-4.845e-05	-4.59493e-05	6.66327e-05
											4955000	4	1982000	13		704.5	-2.82376e-05	-6.12107e-05	9.80654e-05
											4960000	5	1984000	2		704	-3.22348e-05	-6.84813e-05	0.000124998
											4965000	6	1986000	4		703.5	-3.80487e-05	-6.56248e-05	0.000144997
											4970000	3	1988000	9		703	-3.69067e-05	-5.05045e-05	0.00015563
											4975000	4	1990000	1		702.5	-2.82799e-05	-4.28316e-05	0.000154463
											4980000	5	1992000	0		702	-1.16392e-05	-4.87232e-05	0.000139063
											4985000	4	1994000	4		701.5	6.33641e-06	-4.39282e-05	0.000106997
											4990000	2	1996000	1		701	0	-5.5314e-05	5.58318e-05
											4995000	6	1998000	4		700.5	3.2643e-06	-4.37539e-05	-1.68665e-05
											5000000	4	2000000	9		700	1.66583e-05	-7.11138e-06	-0.000113531
											5005000	6	2002000	4
											5010000	1	2004000	6
											5015000	1	2006000	3
											5020000	2	2008000	4
											5025000	5	2010000	5
											5030000	3	2012000	3
											5035000	3	2014000	0
											5040000	3	2016000	1
											5045000	1	2018000	7
											5050000	1	2020000	6
											5055000	0	2022000	1
											5060000	10	2024000	1
											5065000	5	2026000	1
											5070000	2	2028000	2
											5075000	2	2030000	5
											5080000	5	2032000	3
											5085000	1	2034000	6
											5090000	0	2036000	3
											5095000	10	2038000	2
											5100000	1	2040000	1
											5105000	2	2042000	4
											5110000	1	2044000	15
											5115000	0	2046000	4
											5120000	2	2048000	4
											5125000	3	2050000	4
											5130000	10	2052000	5
											5135000	4	2054000	2
											5140000	6	2056000	1
											5145000	4	2058000	4
											5150000	11	2060000	9
											5155000	2	2062000	6
											5160000	2	2064000	8
											5165000	4	2066000	0
											5170000	4	2068000	0
											5175000	4	2070000	3
											5180000	3	2072000	2
											5185000	4	2074000	7
											5190000	0	2076000	3
											5195000	3	2078000	4
											5200000	9	2080000	3
											5205000	5	2082000	2
											5210000	0	2084000	3
											5215000	2	2086000	6
											5220000	1	2088000	4
											5225000	0	2090000	1
											5230000	4	2092000	1
											5235000	1	2094000	2
											5240000	0	2096000	3
											5245000	0	2098000	9
											5250000	6	2100000	4
											5255000	3	2102000	4
											5260000	2	2104000	1
											5265000	3	2106000	0
											5270000	3	2108000	3
											5275000	2	2110000	4
											5280000	2	2112000	3
											5285000	4	2114000	3
											5290000	11	2116000	1
											5295000	3	2118000	2
											5300000	3	2120000	4
											5305000	4	2122000	0
											5310000	7	2124000	3
											5315000	3	2126000	1
											5320000	0	2128000	1
											5325000	2	2130000	4
											5330000	7	2132000	6
											5335000	5	2134000	3
											5340000	2	2136000	1
											5345000	1	2138000	2
											5350000	4	2140000	4
											5355000	2	2142000	1
											5360000	1	2144000	1
											5365000	3	2146000	4
											5370000	3	2148000	0
											5375000	2	2150000	1
											5380000	4	2152000	3
											5385000	4	2154000	2
											5390000	0	2156000	5
											5395000	5	2158000	5
											5400000	1	2160000	1
											5405000	2	2162000	2
											5410000	4	2164000	2
											5415000	3	2166000	5
											5420000	2	2168000	4
											5425000	2	2170000	4
											5430000	1	2172000	4
											5435000	0	2174000	4
											5440000	5	2176000	2
											5445000	0	2178000	2
											5450000	3	2180000	4
											5455000	2	2182000	2
											5460000	6	2184000	0
											5465000	1	2186000	1
											5470000	1	2188000	2
											5475000	6	2190000	0
											5480000	5	2192000	2
											5485000	4	2194000	3
											5490000	0	2196000	5
											5495000	1	2198000	2
											5500000	3	2200000	5
											5505000	2	2202000	1
											5510000	7	2204000	1
											5515000	2	2206000	2
											5520000	0	2208000	0
											5525000	2	2210000	3
											5530000	1	2212000	2
											5535000	5	2214000	3
											5540000	0	2216000	1
											5545000	2	2218000	5
											5550000	0	2220000	3
											5555000	0	2222000	2
											5560000	4	2224000	1
											5565000	3	2226000	0
											5570000	4	2228000	6
											5575000	0	2230000	3
											5580000	2	2232000	1
											5585000	3	2234000	1
											5590000	6	2236000	1
											5595000	2	2238000	7
											5600000	2	2240000	1
											5605000	2	2242000	2
											5610000	3	2244000	5
											5615000	4	2246000	2
											5620000	3	2248000	2
											5625000	1	2250000	4
											5630000	2	2252000	7
											5635000	2	2254000	1
											5640000	1	2256000	2
											5645000	1	2258000	4
											5650000	5	2260000	2
											5655000	0	2262000	0
											5660000	4	2264000	3
											5665000	2	2266000	5
											5670000	2	2268000	4
											5675000	2	2270000	2
											5680000	5	2272000	1
											5685000	1	2274000	4
											5690000	0	2276000	4
											5695000	1	2278000	1
											5700000	3	2280000	1
											5705000	0	2282000	2
											5710000	2	2284000	6
											5715000	3	2286000	2
											5720000	2	2288000	3
											5725000	1	2290000	2
											5730000	0	2292000	3
											5735000	0	2294000	2
											5740000	0	2296000	6
											5745000	1	2298000	6
											5750000	3	2300000	2
											5755000	5	2302000	0
											5760000	0	2304000	1
											5765000	1	2306000	2
											5770000	1	2308000	0
											5775000	1	2310000	1
											5780000	2	2312000	1
											5785000	2	2314000	1
											5790000	0	2316000	4
											5795000	1	2318000	2
											5800000	4	2320000	2
											5805000	1	2322000	3
											5810000	2	2324000	1
											5815000	0	2326000	0
											5820000	2	2328000	3
											5825000	3	2330000	1
											5830000	3	2332000	2
											5835000	0	2334000	3
											5840000	1	2336000	0
											5845000	1	2338000	1
											5850000	0	2340000	4
											5855000	5	2342000	2
											5860000	0	2344000	1
											5865000	1	2346000	4
											5870000	0	2348000	1
											5875000	1	2350000	0
											5880000	2	2352000	0
											5885000	2	2354000	5
											5890000	2	2356000	2
											5895000	0	2358000	3
											5900000	4	2360000	10
											5905000	1	2362000	0
											5910000	1	2364000	1
											5915000	1	2366000	4
											5920000	3	2368000	0
											5925000	6	2370000	4
											5930000	0	2372000	1
											5935000	1	2374000	2
											5940000	0	2376000	2
											5945000	0	2378000	2
											5950000	1	2380000	3
											5955000	4	2382000	2
											5960000	4	2384000	2
											5965000	4	2386000	1
											5970000	4	2388000	2
											5975000	0	2390000	0
											5980000	0	2392000	0
											5985000	1	2394000	1
											5990000	4	2396000	4
											5995000	1	2398000	1
											6000000	3	2400000	2
											6005000	0	2402000	2
											6010000	0	2404000	2
											6015000	1	2406000	1
											6020000	2	2408000	4
											6025000	4	2410000	4
											6030000	1	2412000	1
											6035000	0	2414000	5
											6040000	2	2416000	4
											6045000	0	2418000	0
											6050000	3	2420000	2
											6055000	2	2422000	4
											6060000	1	2424000	2
											6065000	0	2426000	2
											6070000	1	2428000	3
											6075000	1	2430000	5
											6080000	0	2432000	3
											6085000	0	2434000	3
											6090000	3	2436000	4
											6095000	2	2438000	2
											6100000	2	2440000	0
											6105000	2	2442000	4
											6110000	3	2444000	0
											6115000	1	2446000	2
											6120000	5	2448000	2
											6125000	3	2450000	0
											6130000	0	2452000	3
											6135000	0	2454000	1
											6140000	6	2456000	0
											6145000	2	2458000	3
											6150000	0	2460000	1
											6155000	2	2462000	2
											6160000	1	2464000	2
											6165000	1	2466000	3
											6170000	2	2468000	3
											6175000	1	2470000	2
											6180000	5	2472000	3
											6185000	2	2474000	0
											6190000	4	2476000	1
											6195000	0	2478000	3
											6200000	4	2480000	3
											6205000	3	2482000	0
											6210000	1	2484000	2
											6215000	0	2486000	5
											6220000	1	2488000	2
											6225000	3	2490000	1
											6230000	0	2492000	0
											6235000	0	2494000	4
											6240000	0	2496000	8
											6245000	2	2498000	0
											6250000	5	2500000	2
											6255000	3	2502000	3
											6260000	3	2504000	0
											6265000	6	2506000	2
											6270000	1	2508000	2
											6275000	1	2510000	0
											6280000	0	2512000	1
											6285000	1	2514000	4
											6290000	2	2516000	0
											6295000	0	2518000	1
											6300000	0	2520000	3
											6305000	2	2522000	3
											6310000	3	2524000	1
											6315000	0	2526000	1
											6320000	4	2528000	0
											6325000	2	2530000	5
											6330000	1	2532000	3
											6335000	3	2534000	1
											6340000	4	2536000	1
											6345000	1	2538000	3
											6350000	2	2540000	1
											6355000	3	2542000	4
											6360000	2	2544000	0
											6365000	1	2546000	0
											6370000	0	2548000	4
											6375000	1	2550000	4
											6380000	1	2552000	0
											6385000	1	2554000	0
											6390000	0	2556000	0
											6395000	3	2558000	4
											6400000	2	2560000	2
											6405000	0	2562000	0
											6410000	1	2564000	2
											6415000	1	2566000	3
											6420000	1	2568000	4
											6425000	0	2570000	2
											6430000	3	2572000	0
											6435000	1	2574000	1
											6440000	0	2576000	0
											6445000	0	2578000	7
											6450000	0	2580000	1
											6455000	0	2582000	0
											6460000	0	2584000	1
											6465000	3	2586000	1
											6470000	2	2588000	0
											6475000	1	2590000	0
											6480000	0	2592000	1
											6485000	4	2594000	3
											6490000	0	2596000	1
											6495000	0	2598000	2
											6500000	2	2600000	1
											6505000	0	2602000	3
											6510000	1	2604000	1
											6515000	0	2606000	2
											6520000	0	2608000	1
											6525000	0	2610000	2
											6530000	1	2612000	1
											6535000	1	2614000	1
											6540000	2	2616000	0
											6545000	6	2618000	2
											6550000	2	2620000	0
											6555000	0	2622000	0
											6560000	0	2624000	5
											6565000	0	2626000	2
											6570000	3	2628000	2
											6575000	0	2630000	1
											6580000	1	2632000	0
											6585000	2	2634000	2
											6590000	0	2636000	0
											6595000	0	2638000	1
											6600000	2	2640000	3
											6605000	1	2642000	1
											6610000	2	2644000	1
											6615000	1	2646000	3
											6620000	0	2648000	2
											6625000	1	2650000	2
											6630000	4	2652000	3
											6635000	1	2654000	0
											6640000	3	2656000	4
											6645000	1	2658000	0
											6650000	3	2660000	2
											6655000	2	2662000	0
											6660000	1	2664000	1
											6665000	0	2666000	2
											6670000	1	2668000	0
											6675000	1	2670000	1
											6680000	3	2672000	0
											6685000	3	2674000	1
											6690000	4	2676000	0
											6695000	4	2678000	1
											6700000	1	2680000	0
											6705000	2	2682000	1
											6710000	0	2684000	0
											6715000	1	2686000	1
											6720000	3	2688000	0
											6725000	1	2690000	5
											6730000	2	2692000	2
											6735000	0	2694000	0
											6740000	0	2696000	0
											6745000	2	2698000	0
											6750000	2	2700000	2
											6755000	1	2702000	2
											6760000	2	2704000	4
											6765000	0	2706000	1
											6770000	1	2708000	1
											6775000	4	2710000	1
											6780000	2	2712000	0
											6785000	1	2714000	4
											6790000	1	2716000	0
											6795000	0	2718000	2
											6800000	2	2720000	0
											6805000	1	2722000	2
											6810000	0	2724000	0
											6815000	0	2726000	4
											6820000	2	2728000	0
											6825000	2	2730000	3
											6830000	2	2732000	2
											6835000	4	2734000	0
											6840000	2	2736000	0
											6845000	3	2738000	2
											6850000	0	2740000	0
											6855000	2	2742000	1
											6860000	2	2744000	2
											6865000	2	2746000	1
											6870000	0	2748000	5
											6875000	0	2750000	0
											6880000	2	2752000	0
											6885000	0	2754000	0
											6890000	0	2756000	2
											6895000	3	2758000	1
											6900000	5	2760000	1
											6905000	1	2762000	0
											6910000	1	2764000	0
											6915000	2	2766000	1
											6920000	2	2768000	0
											6925000	1	2770000	0
											6930000	1	2772000	0
											6935000	0	2774000	4
											6940000	0	2776000	1
											6945000	2	2778000	2
											6950000	1	2780000	0
											6955000	0	2782000	0
											6960000	1	2784000	3
											6965000	2	2786000	0
											6970000	2	2788000	3
											6975000	0	2790000	1
											6980000	3	2792000	0
											6985000	0	2794000	2
											6990000	3	2796000	3
											6995000	0	2798000	1
											7000000	0	2800000	1
											7005000	3	2802000	1
											7010000	0	2804000	0
											7015000	3	2806000	0
											7020000	1	2808000	0
											7025000	1	2810000	3
											7030000	6	2812000	0
											7035000	3	2814000	3
											7040000	1	2816000	2
											7045000	1	2818000	2
											7050000	1	2820000	0
											7055000	4	2822000	2
											7060000	1	2824000	2
											7065000	0	2826000	0
											7070000	2	2828000	0
											7075000	2	2830000	1
											7080000	6	2832000	2
											7085000	1	2834000	2
											7090000	0	2836000	0
											7095000	0	2838000	1
											7100000	1	2840000	2
											7105000	1	2842000	1
											7110000	1	2844000	0
											7115000	1	2846000	2
											7120000	2	2848000	0
											7125000	1	2850000	0
											7130000	2	2852000	3
											7135000	3	2854000	0
											7140000	1	2856000	0
											7145000	0	2858000	0
											7150000	1	2860000	0
											7155000	2	2862000	0
											7160000	2	2864000	0
											7165000	4	2866000	0
											7170000	2	2868000	2
											7175000	0	2870000	0
											7180000	1	2872000	2
											7185000	1	2874000	1
											7190000	2	2876000	0
											7195000	2	2878000	0
											7200000	2	2880000	4
											7205000	1	2882000	1
											7210000	4	2884000	0
											7215000	1	2886000	0
											7220000	0	2888000	1
											7225000	0	2890000	2
											7230000	3	2892000	0
											7235000	4	2894000	0
											7240000	0	2896000	0
											7245000	0	2898000	1
											7250000	0	2900000	0
											7255000	0	2902000	2
											7260000	0	2904000	0
											7265000	2	2906000	1
											7270000	4	2908000	2
											7275000	1	2910000	0
											7280000	3	2912000	0
											7285000	2	2914000	0
											7290000	0	2916000	0
											7295000	4	2918000	2
											7300000	2	2920000	1
											7305000	0	2922000	3
											7310000	1	2924000	2
											7315000	3	2926000	0
											7320000	2	2928000	0
											7325000	0	2930000	0
											7330000	2	2932000	0
											7335000	2	2934000	0
											7340000	0	2936000	0
											7345000	0	2938000	0
											7350000	1	2940000	0
											7355000	0	2942000	0
											7360000	0	2944000	1
											7365000	2	2946000	0
											7370000	0	2948000	0
											7375000	0	2950000	0
											7380000	0	2952000	2
											7385000	0	2954000	0
											7390000	0	2956000	2
											7395000	1	2958000	0
											7400000	1	2960000	3
											7405000	2	2962000	2
											7410000	1	2964000	0
											7415000	2	2966000	0
											7420000	1	2968000	5
											7425000	2	2970000	1
											7430000	0	2972000	0
											7435000	1	2974000	1
											7440000	0	2976000	0
											7445000	1	2978000	1
											7450000	0	2980000	2
											7455000	5	2982000	0
											7460000	0	2984000	1
											7465000	2	2986000	1
											7470000	0	2988000	0
											7475000	0	2990000	1
											7480000	1	2992000	0
											7485000	0	2994000	0
											7490000	1	2996000	1
											7495000	1	2998000	2
											7500000	0	3000000	0
											7505000	3	3002000	1
											7510000	4	3004000	0
											7515000	2	3006000	2
											7520000	1	3008000	0
											7525000	2	3010000	2
											7530000	2	3012000	2
											7535000	0	3014000	2
											7540000	1	3016000	1
											7545000	1	3018000	0
											7550000	2	3020000	0
											7555000	3	3022000	0
											7560000	7	3024000	0
											7565000	1	3026000	1
											7570000	0	3028000	2
											7575000	1	3030000	0
											7580000	0	3032000	0
											7585000	1	3034000	0
											7590000	3	3036000	0
											7595000	0	3038000	0
											7600000	0	3040000	0
											7605000	0	3042000	4
											7610000	1	3044000	0
											7615000	3	3046000	0
											7620000	0	3048000	3
											7625000	5	3050000	1
											7630000	0	3052000	0
											7635000	0	3054000	2
											7640000	0	3056000	2
											7645000	3	3058000	3
											7650000	2	3060000	2
											7655000	2	3062000	1
											7660000	3	3064000	0
											7665000	1	3066000	0
											7670000	1	3068000	2
											7675000	2	3070000	0
											7680000	2	3072000	0
											7685000	0	3074000	1
											7690000	3	3076000	1
											7695000	2	3078000	2
											7700000	0	3080000	0
											7705000	2	3082000	0
											7710000	2	3084000	2
											7715000	0	3086000	0
											7720000	2	3088000	1
											7725000	2	3090000	0
											7730000	0	3092000	0
											7735000	0	3094000	0
											7740000	1	3096000	2
											7745000	2	3098000	0
											7750000	2	3100000	0
											7755000	3	3102000	0
											7760000	3	3104000	0
											7765000	0	3106000	0
											7770000	0	3108000	0
											7775000	0	3110000	1
											7780000	1	3112000	1
											7785000	4	3114000	0
											7790000	1	3116000	0
											7795000	1	3118000	1
											7800000	1	3120000	0
											7805000	0	3122000	2
											7810000	0	3124000	0
											7815000	4	3126000	0
											7820000	1	3128000	1
											7825000	2	3130000	3
											7830000	0	3132000	2
											7835000	1	3134000	0
											7840000	1	3136000	0
											7845000	2	3138000	0
											7850000	2	3140000	0
											7855000	2	3142000	0
											7860000	0	3144000	0
											7865000	0	3146000	0
											7870000	1	3148000	0
											7875000	2	3150000	2
											7880000	1	3152000	2
											7885000	4	3154000	1
											7890000	1	3156000	0
											7895000	4	3158000	3
											7900000	0	3160000	0
											7905000	1	3162000	0
											7910000	1	3164000	0
											7915000	1	3166000	2
											7920000	0	3168000	0
											7925000	0	3170000	0
											7930000	3	3172000	0
											7935000	2	3174000	2
											7940000	2	3176000	0
											7945000	1	3178000	1
											7950000	1	3180000	0
											7955000	2	3182000	4
											7960000	1	3184000	2
											7965000	1	3186000	0
											7970000	6	3188000	0
											7975000	0	3190000	2
											7980000	1	3192000	0
											7985000	2	3194000	1
											7990000	1	3196000	1
											7995000	2	3198000	4
											8000000	2	3200000	2
											8005000	0	3202000	1
											8010000	1	3204000	0
											8015000	4	3206000	0
											8020000	0	3208000	1
											8025000	0	3210000	0
											8030000	1	3212000	0
											8035000	0	3214000	0
											8040000	0	3216000	0
											8045000	0	3218000	0
											8050000	2	3220000	1
											8055000	0	3222000	0
											8060000	0	3224000	0
											8065000	0	3226000	0
											8070000	2	3228000	3
											8075000	1	3230000	0
											8080000	2	3232000	1
											8085000	0	3234000	1
											8090000	0	3236000	0
											8095000	2	3238000	0
											8100000	3	3240000	1
											8105000	1	3242000	0
											8110000	1	3244000	0
											8115000	0	3246000	0
											8120000	1	3248000	3
											8125000	0	3250000	0
											8130000	2	3252000	0
											8135000	1	3254000	0
											8140000	1	3256000	0
											8145000	0	3258000	0
											8150000	4	3260000	0
											8155000	0	3262000	0
											8160000	1	3264000	2
											8165000	2	3266000	0
											8170000	4	3268000	6
											8175000	0	3270000	1
											8180000	0	3272000	0
											8185000	1	3274000	0
											8190000	4	3276000	2
											8195000	0	3278000	0
											8200000	1	3280000	2
											8205000	0	3282000	1
											8210000	0	3284000	0
											8215000	0	3286000	0
											8220000	2	3288000	0
											8225000	1	3290000	0
											8230000	3	3292000	0
											8235000	0	3294000	0
											8240000	0	3296000	0
											8245000	0	3298000	0
											8250000	1	3300000	2
											8255000	1	3302000	0
											8260000	0	3304000	1
											8265000	1	3306000	1
											8270000	0	3308000	0
											8275000	0	3310000	0
											8280000	2	3312000	0
											8285000	0	3314000	1
											8290000	0	3316000	0
											8295000	2	3318000	1
											8300000	1	3320000	0
											8305000	2	3322000	0
											8310000	0	3324000	1
											8315000	0	3326000	1
											8320000	2	3328000	0
											8325000	0	3330000	0
											8330000	0	3332000	0
											8335000	0	3334000	0
											8340000	0	3336000	0
											8345000	2	3338000	0
											8350000	4	3340000	7
											8355000	2	3342000	0
											8360000	0	3344000	2
											8365000	3	3346000	2
											8370000	0	3348000	0
											8375000	0	3350000	0
											8380000	2	3352000	0
											8385000	0	3354000	0
											8390000	0	3356000	0
											8395000	2	3358000	1
											8400000	2	3360000	3
											8405000	1	3362000	2
											8410000	0	3364000	1
											8415000	0	3366000	0
											8420000	2	3368000	1
											8425000	0	3370000	0
											8430000	0	3372000	0
											8435000	1	3374000	0
											8440000	1	3376000	0
											8445000	4	3378000	0
											8450000	0	3380000	0
											8455000	2	3382000	0
											8460000	0	3384000	1
											8465000	2	3386000	0
											8470000	1	3388000	1
											8475000	0	3390000	1
											8480000	3	3392000	0
											8485000	7	3394000	1
											8490000	3	3396000	2
											8495000	3	3398000	0
											8500000	0	3400000	0
											8505000	1	3402000	2
											8510000	0	3404000	0
											8515000	0	3406000	0
											8520000	0	3408000	0
											8525000	1	3410000	1
											8530000	0	3412000	0
											8535000	6	3414000	2
											8540000	1	3416000	0
											8545000	3	3418000	2
											8550000	2	3420000	0
											8555000	3	3422000	0
											8560000	0	3424000	1
											8565000	0	3426000	0
											8570000	0	3428000	0
											8575000	0	3430000	0
											8580000	0	3432000	0
											8585000	2	3434000	0
											8590000	0	3436000	0
											8595000	1	3438000	1
											8600000	3	3440000	0
											8605000	0	3442000	0
											8610000	0	3444000	0
											8615000	3	3446000	0
											8620000	1	3448000	0
											8625000	2	3450000	3
											8630000	0	3452000	1
											8635000	0	3454000	0
											8640000	0	3456000	0
											8645000	0	3458000	0
											8650000	0	3460000	1
											8655000	2	3462000	4
											8660000	0	3464000	1
											8665000	2	3466000	0
											8670000	1	3468000	0
											8675000	2	3470000	1
											8680000	1	3472000	0
											8685000	1	3474000	0
											8690000	2	3476000	1
											8695000	0	3478000	0
											8700000	3	3480000	0
											8705000	4	3482000	0
											8710000	2	3484000	1
											8715000	0	3486000	1
											8720000	2	3488000	1
											8725000	1	3490000	0
											8730000	0	3492000	0
											8735000	1	3494000	0
											8740000	0	3496000	0
											8745000	2	3498000	0
											8750000	2	3500000	0
											8755000	3	3502000	1
											8760000	2	3504000	1
											8765000	2	3506000	1
											8770000	0	3508000	2
											8775000	0	3510000	0
											8780000	0	3512000	0
											8785000	1	3514000	2
											8790000	3	3516000	1
											8795000	2	3518000	0
											8800000	1	3520000	0
											8805000	0	3522000	0
											8810000	0	3524000	1
											8815000	6	3526000	0
											8820000	0	3528000	0
											8825000	2	3530000	1
											8830000	0	3532000	1
											8835000	2	3534000	2
											8840000	3	3536000	1
											8845000	2	3538000	0
											8850000	2	3540000	0
											8855000	0	3542000	0
											8860000	0	3544000	0
											8865000	3	3546000	0
											8870000	1	3548000	1
											8875000	0	3550000	0
											8880000	0	3552000	0
											8885000	0	3554000	0
											8890000	0	3556000	2
											8895000	1	3558000	0
											8900000	5	3560000	0
											8905000	3	3562000	0
											8910000	1	3564000	0
											8915000	4	3566000	0
											8920000	3	3568000	0
											8925000	0	3570000	1
											8930000	1	3572000	0
											8935000	4	3574000	2
											8940000	0	3576000	0
											8945000	0	3578000	1
											8950000	0	3580000	0
											8955000	0	3582000	0
											8960000	1	3584000	0
											8965000	0	3586000	0
											8970000	2	3588000	0
											8975000	0	3590000	0
											8980000	0	3592000	1
											8985000	7	3594000	0
											8990000	0	3596000	1
											8995000	1	3598000	0
											9000000	4	3600000	0
											9005000	2	3602000	0
											9010000	0	3604000	0
											9015000	3	3606000	0
											9020000	0	3608000	0
											9025000	0	3610000	2
											9030000	0	3612000	0
											9035000	2	3614000	0
											9040000	0	3616000	0
											9045000	0	3618000	0
											9050000	1	3620000	1
											9055000	2	3622000	0
											9060000	0	3624000	0
											9065000	0	3626000	2
											9070000	2	3628000	0
											9075000	0	3630000	0
											9080000	1	3632000	0
											9085000	2	3634000	0
											9090000	3	3636000	0
											9095000	0	3638000	0
											9100000	0	3640000	0
											9105000	0	3642000	0
											9110000	1	3644000	1
											9115000	1	3646000	1
											9120000	1	3648000	1
											9125000	0	3650000	0
											9130000	2	3652000	0
											9135000	1	3654000	0
											9140000	0	3656000	0
											9145000	0	3658000	0
											9150000	1	3660000	4
											9155000	0	3662000	0
											9160000	3	3664000	0
											9165000	1	3666000	0
											9170000	0	3668000	0
											9175000	0	3670000	0
											9180000	0	3672000	0
											9185000	0	3674000	1
											9190000	1	3676000	0
											9195000	3	3678000	0
											9200000	1	3680000	0
											9205000	2	3682000	0
											9210000	1	3684000	0
											9215000	1	3686000	0
											9220000	0	3688000	0
											9225000	3	3690000	1
											9230000	3	3692000	0
											9235000	1	3694000	0
											9240000	0	3696000	0
											9245000	1	3698000	0
											9250000	0	3700000	0
											9255000	2	3702000	0
											9260000	2	3704000	1
											9265000	0	3706000	0
											9270000	2	3708000	0
											9275000	3	3710000	1
											9280000	0	3712000	2
											9285000	2	3714000	0
											9290000	0	3716000	1
											9295000	0	3718000	0
											9300000	2	3720000	0
											9305000	2	3722000	0
											9310000	0	3724000	0
											9315000	0	3726000	0
											9320000	1	3728000	0
											9325000	1	3730000	0
											9330000	2	3732000	0
											9335000	0	3734000	0
											9340000	0	3736000	0
											9345000	0	3738000	0
											9350000	0	3740000	0
											9355000	1	3742000	0
											9360000	0	3744000	0
											9365000	0	3746000	0
											9370000	1	3748000	0
											9375000	0	3750000	0
											9380000	1	3752000	0
											9385000	0	3754000	1
											9390000	1	3756000	0
											9395000	4	3758000	1
											9400000	2	3760000	0
											9405000	1	3762000	1
											9410000	2	3764000	0
											9415000	1	3766000	0
											9420000	1	3768000	0
											9425000	1	3770000	0
											9430000	1	3772000	0
											9435000	0	3774000	2
											9440000	0	3776000	0
											9445000	3	3778000	0
											9450000	0	3780000	0
											9455000	1	3782000	0
											9460000	0	3784000	1
											9465000	0	3786000	3
											9470000	1	3788000	0
											9475000	0	3790000	2
											9480000	0	3792000	0
											9485000	2	3794000	1
											9490000	0	3796000	2
											9495000	0	3798000	0
											9500000	0	3800000	0
											9505000	1	3802000	2
											9510000	1	3804000	0
											9515000	1	3806000	0
											9520000	1	3808000	1
											9525000	5	3810000	0
											9530000	3	3812000	0
											9535000	3	3814000	0
											9540000	1	3816000	1
											9545000	0	3818000	0
											9550000	0	3820000	0
											9555000	1	3822000	0
											9560000	3	3824000	1
											9565000	1	3826000	2
											9570000	1	3828000	0
											9575000	3	3830000	1
											9580000	0	3832000	0
											9585000	0	3834000	0
											9590000	1	3836000	0
											9595000	1	3838000	0
											9600000	1	3840000	0
											9605000	4	3842000	0
											9610000	2	3844000	0
											9615000	0	3846000	1
											9620000	0	3848000	0
											9625000	1	3850000	0
											9630000	3	3852000	0
											9635000	2	3854000	0
											9640000	1	3856000	1
											9645000	1	3858000	0
											9650000	0	3860000	0
											9655000	3	3862000	0
											9660000	0	3864000	0
											9665000	3	3866000	0
											9670000	2	3868000	0
											9675000	1	3870000	0
											9680000	1	3872000	0
											9685000	0	3874000	2
											9690000	0	3876000	0
											9695000	0	3878000	0
											9700000	0	3880000	0
											9705000	4	3882000	0
											9710000	0	3884000	0
											9715000	0	3886000	1
											9720000	0	3888000	0
											9725000	4	3890000	0
											9730000	0	3892000	0
											9735000	1	3894000	0
											9740000	0	3896000	0
											9745000	5	3898000	0
											9750000	0	3900000	0
											9755000	2	3902000	0
											9760000	0	3904000	0
											9765000	0	3906000	1
											9770000	2	3908000	0
											9775000	0	3910000	0
											9780000	1	3912000	1
											9785000	0	3914000	0
											9790000	0	3916000	1
											9795000	0	3918000	3
											9800000	0	3920000	0
											9805000	0	3922000	1
											9810000	0	3924000	0
											9815000	0	3926000	0
											9820000	2	3928000	1
											9825000	0	3930000	0
											9830000	0	3932000	0
											9835000	0	3934000	0
											9840000	0	3936000	0
											9845000	0	3938000	0
											9850000	0	3940000	0
											9855000	1	3942000	1
											9860000	0	3944000	1
											9865000	0	3946000	0
											9870000	2	3948000	0
											9875000	2	3950000	0
											9880000	0	3952000	0
											9885000	0	3954000	0
											9890000	0	3956000	0
											9895000	0	3958000	0
											9900000	1	3960000	3
											9905000	1	3962000	1
											9910000	2	3964000	0
											9915000	0	3966000	0
											9920000	3	3968000	0
											9925000	0	3970000	0
											9930000	0	3972000	0
											9935000	0	3974000	0
											9940000	0	3976000	0
											9945000	0	3978000	0
											9950000	2	3980000	1
											9955000	0	3982000	0
											9960000	1	3984000	0
											9965000	0	3986000	0
											9970000	1	3988000	0
											9975000	0	3990000	0
											9980000	0	3992000	0
[truncated: 3 more rows]

## Sheet: Figure 5
Fig. 5a				Fig. 5b			Fig. 5c								Fig. 5d				Fig. 5h
Luminescence enhancement factor of Yb/Tm- and Yb/Ho-co-doped NMF-H-X NCs				Effect of different H+ sources			DCL NIR-II emssion spectra of NMF-H-X								Enhancement factor of NIR-II for NMF-H-X				A cross-sectional intensity profile of selected capillary blood vessel
							Wavelength	HAc = 14.7 mmol	HAc = 7.3 mmol	HAc = 3.1 mmol	HAc = 2.6 mmol	HAc = 1.6 mmol	HAc = 0 mmol		HAc (x mmol)	Enhancement factor	Error bars
							1400	230.912	-180.379	267.724	264.377	-451.784	174.02		0	1	0
HAc (x mmol)	Yb/Ho	Yb/Tm		HCl	141		1400.5	-157.84	-626.48	401.924	183.876	-143.195	200.148		1.6	4	0.2			data	Gauss fit
0	1	1		HCOOH	186		1401	-148.862	-452.92	354.734	410.162	-259.716	159.947		2.6	68	3.4		0	9934.15	10593.5
1.6	1.81	1.49		PA	353		1401.5	-122.717	391.466	210.152	473.993	-300.656	-127.318		3.1	119	5.95		18.75	9841.07	10593.5
3.1	13.8	72.2		BL70	1891		1402	-4.4619	39.2647	-252.841	11.8984	41.6444	382.236		7.3	196	9.8		37.5	9677.2	10593.5
14.7	482.3	362.1					1402.5	195.076	203.117	-156.359	421.423	-276.978	-129.554		14.7	259	12.95		56.25	9751.96	10593.5
							1403	-166.988	-393.614	-99.8945	14.9096	-389.141	211.717						75	9727.91	10593.5
							1403.5	-194.891	-254.577	-124.852	205.549	-341.06	-165.962						93.75	9764.52	10593.5
							1404	-393.563	304.584	-252.005	-70.0013	-158.67	-28.0005						112.5	9634.38	10593.5
							1404.5	-121.187	-492.206	-203.532	-51.2715	-441.245	184.888						131.25	9665.79	10593.5
							1405	-97.7622	283.355	-145.867	242.078	-82.2444	238.974						150	9851.08	10593.5
							1405.5	36.3342	-419.66	175.615	457.206	-272.507	327.008						168.75	10033	10593.5
							1406	-175.867	-663.27	85.7167	7.38937	-302.964	187.69						187.5	10333.8	10593.5
							1406.5	-167.91	402.385	-14.992	223.381	-23.9872	311.833						206.25	10442.8	10593.5
							1407	-121.692	63.584	101.917	295.103	-159.721	425.922						225	10287	10593.5
							1407.5	-105.572	114.494	-43.121	212.631	43.121	130.85						243.75	10339.6	10593.5
							1408	-168.69	-1257.32	-62.5315	155.602	-365.009	13.088						262.5	10570.7	10593.5
							1408.5	-68.816	-447.603	-219.912	372.504	350.064	237.864						281.25	10641.4	10593.5
							1409	103.197	135.542	295.729	140.163	-363.5	201.773						300	10793	10593.5
							1409.5	109.503	253.928	88.7861	137.619	-167.214	139.098						318.75	11092.4	10593.5
							1410	-8.54313	150.359	28.4771	270.533	-190.797	11.3909						337.5	11084.8	10593.5
							1410.5	-9.96176	-25.0467	103.887	-64.0399	-266.121	120.964						356.25	10887	10593.5
							1411	183.485	607.065	116.634	439.51	-82.4971	446.622						375	10990.8	10593.5
							1411.5	205.401	185.146	402.244	206.827	-119.817	305.249						393.75	11218	10593.5
							1412	-82.9662	217.143	204.555	258.912	54.3571	18.5959						412.5	11513.8	10593.5
							1412.5	-74.2996	-264.05	-5.71536	57.1536	-160.03	210.039						431.25	11603	10593.5
							1413	92.77	489.826	158.423	74.216	-301.146	-159.85						450	11678.7	10593.5
							1413.5	80.9652	273.547	174.943	374.464	-148.918	212.534						468.75	11580.3	10593.5
							1414	-21.9731	731.558	206.547	24.9029	67.3842	225.59						487.5	12436.1	10593.5
							1414.5	37.2434	116.6	187.649	282.19	-11.4595	307.974						506.25	13488.4	10593.5
							1415	454.056	628.952	11.2113	496.098	-158.359	636.239						525	14937.6	10593.5
							1415.5	192.449	441.796	361.19	411.394	248.231	83.6734						543.75	16126	10593.5
							1416	276.167	232.036	65.2253	435.761	190.125	369.148						562.5	16155.5	10593.5
							1416.5	-44.5848	55.1736	213.171	338.566	107.282	-25.0789						581.25	15067	10593.5
							1417	317.532	424.681	123.096	511.967	-208.424	88.1255						600	13432.1	10593.5
							1417.5	320.624	988.755	141.411	337.426	-64.4049	-18.2014						618.75	11959.2	10593.5
							1418	210.21	428.548	61.6615	397.997	295.695	341.941						637.5	11128.7	10593.5
							1418.5	280.723	-15.4397	141.765	526.355	-33.6867	131.94						656.25	10578	10593.5
							1419	276.949	-40.2069	400.663	345.835	224.933	143.395						675	10516.3	10593.5
							1419.5	323.73	15.3493	27.9078	196.75	-75.351	241.402						693.75	10626.8	10593.5
							1420	313.032	-121.889	325.498	333.809	-18.0063	-19.3914						712.5	10745.3	10593.5
							1420.5	394.708	-97.1589	311.902	197.354	-266.359	100.747						731.25	10787.5	10593.5
							1421	248.899	9.07587	390.538	185.643	-364.41	242.023						750	10727.7	10593.5
							1421.5	423.445	51.4183	-17.8727	382.2	-272.214	156.73						768.75	10598.6	10593.5
							1422	246.037	483.827	5.49803	268.029	70.0999	104.463						787.5	10516	10593.5
							1422.5	344.008	601.806	408.941	263.877	-51.1176	135.393						806.25	10477.2	10593.5
							1423	336.06	907.362	130.536	237.464	-68.0452	30.5509						825	10402.9	10593.5
							1423.5	336.322	400.279	299.106	243.972	-209.512	104.756						843.75	10619.2	10593.5
							1424	314.69	138.463	114.93	88.934	-138.19	124.508						862.5	10810.8	10593.5
							1424.5	426.775	547.695	112.165	381.636	58.8184	154.569						881.25	10878.6	10593.5
							1425	407.522	-195.556	577.095	421.198	-277.608	460.856						900	10706	10593.5
							1425.5	536.537	108.127	311.274	539.268	-214.342	-103.758						918.75	10752.7	10593.5
							1426	517.922	797.6	331.198	310.753	-91.3178	-190.813						937.5	10722.8	10593.5
							1426.5	503.97	997.561	413.829	345.541	-199.403	361.93						956.25	10301.8	10593.5
							1427	1011.4	328.192	603.555	406.476	-212.134	301.093						975	10875.9	10593.5
							1427.5	515.643	619.866	538.895	642.844	-30.0906	135.408						993.75	10878	10593.5
							1428	944.529	610.458	545.394	520.79	226.906	344.459						1012.5	10845.7	10593.5
							1428.5	782.556	991.056	721.312	781.195	-63.9654	204.145						1031.25	10807.1	10593.5
							1429	894.355	965.904	649.085	977.015	13.5508	-120.602						1050	10813.1	10593.5
							1429.5	945.864	536.622	791.382	693.814	77.241	349.617						1068.75	10868	10593.5
							1430	981.112	959.972	753.451	529.855	132.802	552.892						1087.5	10929	10593.5
							1430.5	1049.2	1395.75	1012.37	875.928	-32.745	360.195						1106.25	11036.5	10593.5
							1431	1158.07	1514.14	750.066	397.013	159.355	537.135						1125	11083.3	10593.5
							1431.5	1079.96	1212.08	1034.73	929.203	572.871	581.094						1143.75	11214.6	10593.5
							1432	1464.36	1275.4	992.645	974.87	233.805	395.144						1162.5	11178.3	10593.5
							1432.5	1275.29	1600.23	923.155	754.567	271.916	152.273								10593.5
							1433	1319.52	2111.77	667.872	913.93	13.5197	321.768								10593.5
							1433.5	1519.3	1698.14	1001.54	881.955	125.023	542.219								10593.5
							1434	1495.76	1670.88	805.935	911.117	-127.037	438.483								10593.5
							1434.5	1616.85	1651.6	1091.47	693.71	-97.7438	572.888								10593.5
							1435	1969.86	1875.95	1140.09	912.072	236.113	369.686								10593.5
							1435.5	2104.14	1778.6	1098.64	669.439	207.85	520.975								10593.5
							1436	1764.62	1333.66	1070.66	737.172	295.679	174.167								10593.5
							1436.5	1749.19	862.787	1048.97	606.583	-84.1346	503.451								10593.5
							1437	2009.11	2160.51	1110.26	860.657	-178.678	454.198								10593.5
							1437.5	2160.49	2261.81	1052.48	724.679	32.509	82.6269								10593.5
							1438	2055.54	1763.89	1331.8	975.308	-32.2861	616.125								10593.5
							1438.5	2173.87	2223.32	1513.2	829.556	-79.7131	452.608								10593.5
							1439	2435.7	2534.49	1441.07	1158.82	-156.048	575.341								10593.5
							1439.5	2333.45	2148.67	1604.33	1079.48	-70.3418	320.596								10593.5
							1440	2532.56	2189.49	1163.79	964.208	125.414	384.335								10593.5
							1440.5	2992.23	3075.4	1792.09	994.249	-18.9639	342.705								10593.5
							1441	3134.91	2825.77	1566.09	1292.61	40.8191	431.322								10593.5
							1441.5	2991.85	2464.55	1862.11	1364.37	-147.83	668.623								10593.5
							1442	3371.54	2911.63	1668.19	936.838	-127.075	374.465								10593.5
							1442.5	3194	3008.53	2088.96	1327.13	359.376	21.5356								10593.5
							1443	3109.14	3249.05	1677.86	1082.84	21.4424	298.853								10593.5
							1443.5	3429.3	3684.92	1843.13	1318.44	107.628	500.471								10593.5
							1444	3596.64	4017.21	1723.36	1480.25	-44.5697	126.956								10593.5
							1444.5	3720.35	3266.7	2190.45	1546.28	144.665	57.3201								10593.5
							1445	4351.48	3689.73	2475.72	1353.03	-228.953	81.3748								10593.5
							1445.5	4390.23	3837.02	2669.29	1381.65	-121.27	310.668								10593.5
							1446	4904.65	4463.59	2676.49	1612.89	201.948	64.6234								10593.5
							1446.5	4945.23	4308.57	2443.01	1982.67	219.399	-5.38403								10593.5
							1447	5318.19	4417.11	2567.59	1991.63	-72.6675	164.175								10593.5
							1447.5	5827.36	4985.47	3199.47	1623.27	-143.902	160.041								10593.5
							1448	6018.72	5174.65	3381.67	1846.74	40.3219	22.8491								10593.5
							1448.5	6171.56	4914.64	3568.9	2104.73	-234.158	265.11								10593.5
							1449	6937.85	6723.07	3666.32	2018.43	24.2535	121.267								10593.5
							1449.5	7394.52	7139.99	4105.65	2215.64	-185.881	222.514								10593.5
							1450	7887.65	8181.95	4579.84	2653.35	42.3553	371.634								10593.5
							1450.5	8674.63	7627.1	4592.61	2622.22	-224.063	-38.0228								10593.5
							1451	8783.95	8623.07	5081.68	2900.54	55.3384	-44.5406								10593.5
							1451.5	10223.3	9405.94	5811.61	3157.34	238.722	25.6256								10593.5
							1452	11630.8	10789.5	6106.49	3714.3	311.322	103.774								10593.5
							1452.5	12230.1	11626.4	7237.41	4043.96	78.0532	110.351								10593.5
							1453	12870.7	12762.4	7681.04	4575.57	489.136	1.34378								10593.5
							1453.5	14102.4	14176.6	8595.94	4815.12	172.161	91.4605								10593.5
							1454	15197.7	15066.3	8881.12	4863.95	319.058	-110.391								10593.5
							1454.5	16907.3	16211.4	10112.2	5755.46	29.7021	114.758								10593.5
							1455	17538.1	17741.5	10061.4	5702.96	112.38	438.689								10593.5
							1455.5	19299.7	18877.8	11360.9	6083.19	286.522	275.71								10593.5
							1456	20412.8	19300.6	12005.4	6480.93	393.928	400.673								10593.5
							1456.5	21740	19698.2	12268	6740.6	551.933	-164.635								10593.5
							1457	22837.1	21123.6	12922.3	7158.37	525.1	325.319								10593.5
							1457.5	24145.3	22165.3	12997.9	7447.78	640.654	415.414								10593.5
							1458	24441.8	22704.2	13558.4	7659.89	331.515	67.3811								10593.5
							1458.5	25437.3	22805.3	13797.1	7918.96	305.043	292.895								10593.5
							1459	26481.9	23534.3	14490.8	7546.17	313.635	50.0194								10593.5
							1459.5	27290.4	23877.4	14813.5	8059.53	462.71	148.825								10593.5
							1460	28789.4	24834.8	14894.3	8259.58	391.314	186.856								10593.5
							1460.5	29155.7	25562.4	15188.5	8650.54	756.043	201.521								10593.5
							1461	30245.3	25292.6	15471.2	8994.68	891.633	-93.2161								10593.5
							1461.5	30513.6	26466.7	16057.5	8755.83	835.176	164.873								10593.5
							1462	31606.8	26535.2	16467.2	9376.61	638.085	-198.726								10593.5
							1462.5	32238.8	28671.4	16792.6	9665.52	657.657	320.015								10593.5
							1463	33539.6	28319.1	17514.5	10150.7	477.408	586.219								10593.5
							1463.5	35009.2	30159.4	17651.2	10221.2	847.129	338.037								10593.5
							1464	36268.7	31089.5	18596.4	10618	699.195	302.171								10593.5
							1464.5	37595.7	32265.8	19410.2	10806.2	681.584	300.06								10593.5
							1465	39345.7	33207.4	20159.2	11489	733.286	356.439								10593.5
							1465.5	41063.7	34693.2	21285.6	12010.2	707.525	404.106								10593.5
							1466	42500.4	37155.4	22172.8	12425.4	1021.96	657.264								10593.5
							1466.5	44349.7	38057.8	22888.9	12835.8	971.915	411.299								10593.5
							1467	45548.1	39563.4	24061.8	13494.6	1217.31	341.225								10593.5
							1467.5	48235.9	41219.3	24920.4	14456	907.478	254.636								10593.5
							1468	49792.5	43078.8	26050.6	14418	1002.57	161.224								10593.5
							1468.5	52098.3	44518.7	26346	15077.4	1229.67	305.035								10593.5
							1469	54117.1	45039.9	27324.8	15498.6	1333.18	444.85								10593.5
							1469.5	55713	46249.8	28472.1	16049.5	1572.35	236.948								10593.5
							1470	57135.5	48932.6	29697.7	16583.2	1388.33	294.661								10593.5
							1470.5	59495.3	49526.3	29785.3	17292.5	1043.35	445.781								10593.5
							1471	61144.7	49700	30313.1	17040.7	1210.18	511.631								10593.5
							1471.5	63267.2	51937.1	30832.4	17429.5	838.194	465.663								10593.5
							1472	65213.6	52833.3	31990.9	18305.2	1285.52	283.227								10593.5
							1472.5	66399.3	53235.9	32230.4	18214	1161.75	484.976								10593.5
							1473	68031.1	53689.7	32849.1	19065.4	1315.98	409.538								10593.5
							1473.5	68964.9	54554.2	32335.1	19345.6	1323.36	465.223								10593.5
							1474	71224.2	56467.5	33380.1	19325.6	1081.22	693.999								10593.5
							1474.5	73218.5	56964	33651.6	19661.9	1320.45	512.065								10593.5
							1475	73588.7	57967.5	34331.4	20064.9	1292.35	737.118								10593.5
							1475.5	75843.2	57760.1	34674.6	20136.9	1165.53	384.407								10593.5
							1476	76916.7	58666.5	35560	20727.6	1180.96	632.215								10593.5
							1476.5	79194.6	60166.3	36697.5	21374.2	1127.78	325.559								10593.5
							1477	81164.5	61662.4	37122.5	21499.1	1440.99	602.598								10593.5
							1477.5	82601.7	62421.8	37669.6	21970.4	1922.18	431.735								10593.5
							1478	84614.5	63731.7	37876.2	22481.4	1623.25	754.043								10593.5
							1478.5	85125.5	64737.4	39100.8	22790	1503.45	627.815								10593.5
							1479	87548.8	66314.4	40131.1	23144	1417.21	543.377								10593.5
							1479.5	89132.6	67402.7	40384.2	24264.3	1208.31	830.883								10593.5
							1480	90247.5	67590.6	41361.7	24003.3	1498.48	627.592								10593.5
							1480.5	91972	68824.5	41374.3	24507.1	1659.62	327.775								10593.5
							1481	93361.9	69974.3	41961.3	24655.7	1520.66	632.338								10593.5
							1481.5	94136	69901.5	42525.3	24933.4	1457.81	677.088								10593.5
							1482	95665.5	71179.8	42259.8	25073.8	1713.91	331.19								10593.5
							1482.5	97246.5	71500.3	42952.6	25396.5	1400.57	752.03								10593.5
							1483	97621.3	71684.1	42835.5	25481.9	1836.5	569.852								10593.5
							1483.5	99117	71182.6	43587.9	25552.3	1444.45	709.094								10593.5
							1484	99651.6	71471.4	44013.4	25145.2	1326.56	517.886								10593.5
							1484.5	100006	72911.3	43912.6	25382.3	1495.6	715.951								10593.5
							1485	99762.4	72310	42867.3	25432.6	1113.47	735.39								10593.5
							1485.5	101229	72247.2	42645.4	25913.2	1338.35	826.058								10593.5
							1486	101065	72092.2	43803.1	25512.5	1099.5	666.657								10593.5
							1486.5	100862	70777.1	42508.3	25021.1	1085.82	535.263								10593.5
							1487	100387	69470.9	41893.9	24937.7	1179.11	483.311								10593.5
							1487.5	100275	69277.7	41482.1	24392.7	904.721	417.563								10593.5
							1488	99071.8	68985.4	40360	24167.4	1188.49	380.82								10593.5
							1488.5	97856.8	67077.5	39639.8	23925.4	922.244	454.156								10593.5
							1489	96445.9	65649	39422.3	23476.7	887.646	520.344								10593.5
							1489.5	95178	64061.8	38652.3	22912.9	1058.01	487.243								10593.5
							1490	94049.2	63281.7	37860.4	22746.9	1032.18	644.936								10593.5
							1490.5	92476	62093.8	37279.4	22289.7	889.299	513.755								10593.5
							1491	90873.2	62870.5	36886	22213.9	1203.32	668.823								10593.5
							1491.5	90215.9	59019	36016.4	21349.5	816.073	550.114								10593.5
							1492	88316	58667.2	35165.6	21445	910.229	380.896								10593.5
							1492.5	87687.3	58215.5	34576.4	20905.6	737.069	343.311								10593.5
							1493	85442.6	57636.8	34784.2	20873	1152.6	579.105								10593.5
							1493.5	85265.9	57664	34580.7	20481.2	1171.8	656.151								10593.5
							1494	85244.8	56991.3	33849.8	19935.7	910.903	244.972								10593.5
							1494.5	84582.3	56707	33487	19656.6	1036.78	560.652								10593.5
							1495	84084.1	55935.5	33614.2	19925.5	821.714	394.648								10593.5
							1495.5	82394.3	56479.5	34092.1	19589.7	878.248	330.402								10593.5
							1496	82871.2	55323.3	33529.3	19903.4	942.056	299.874								10593.5
							1496.5	81636.3	54626.7	32768.1	19713.1	782.48	449.149								10593.5
							1497	81843.7	55483.5	33030.3	19658.8	799.665	307.455								10593.5
							1497.5	80683.6	55260.3	33166.3	19512.6	830.113	494.957								10593.5
							1498	80899.7	54265.4	32361.6	19002.6	777.064	215.536								10593.5
							1498.5	79737.4	54411.7	31954.9	19160.4	688.713	373.467								10593.5
							1499	80178.6	54361.4	32620.6	19125.3	796.354	365.47								10593.5
							1499.5	79812	54473	32140.8	18812.9	651.666	482.347								10593.5
							1500	79460.7	54547.2	31939.5	19200.7	919.674	478.344								10593.5
							1500.5	79635	54138.1	31989.4	18832.2	1091.93	68.4236								10593.5
							1501	79698.5	54308.9	31999.6	19137.8	1173.28	14.2734								10593.5
							1501.5	79592.6	54430.9	32482.1	19169.7	955.986	401.543								10593.5
							1502	80196.1	54801.8	32772.6	19748.2	905.58	277.54								10593.5
							1502.5	80111.6	54724.7	32391.9	19463.8	1154.7	328.074								10593.5
							1503	80985.2	56497	33519.4	20253.1	1216.59	463.396								10593.5
							1503.5	82148.6	57274.9	33950.4	19899.2	1107.34	451.831								10593.5
							1504	83558.1	57241.7	33908	20618.1	966.586	206.511								10593.5
							1504.5	82738	57678.7	34359.4	20318.7	860.134	627.51								10593.5
							1505	84009.2	57908	34419.5	20307.5	800.854	232.924								10593.5
							1505.5	83967.2	57402.6	34263.7	20615.5	883.502	355.415								10593.5
							1506	84584.6	58097.1	34372.7	20715.2	351.374	231.849								10593.5
							1506.5	85357.9	57322.3	34606.5	20658.5	896.378	207.856								10593.5
							1507	85642.9	58297.6	35190.1	20549.5	750.911	539.672								10593.5
							1507.5	85931.7	58753.9	34786.5	20424.8	902.945	421.085								10593.5
							1508	86893.5	57729.9	35604.3	21093.1	894.377	248.921								10593.5
							1508.5	87970.8	59793.2	36365.2	20700.6	486.476	399.346								10593.5
							1509	89753.4	61264.9	36391	21450.8	684.863	524.576								10593.5
							1509.5	90015.4	61997.7	37139.5	21831.2	1087.63	260.623								10593.5
							1510	91862.6	63033.3	38014.8	21985.5	980.559	186.219								10593.5
							1510.5	94047.6	63235.4	38252.6	22903.2	861.164	396.34								10593.5
							1511	95283.5	65884.7	39327.4	23107.2	738.473	410.101								10593.5
							1511.5	97374.5	67817.2	40193.3	23302	991.886	342.332								10593.5
							1512	98679.3	68813.8	41421.3	24228.1	1155.6	530.873								10593.5
							1512.5	100551	71828.1	42236.9	24610.4	1248.34	777.465								10593.5
							1513	103058	72310	43177.6	25307	1132.78	234.773								10593.5
							1513.5	104588	74430.3	44895.4	25784.2	1477.67	544.561								10593.5
							1514	106537	76531.1	45705.3	26302.7	1265.16	668.751								10593.5
							1514.5	108846	78199.1	46531.2	26922.9	1499.24	545.985								10593.5
							1515	110359	79268.7	47806.1	26955.6	1275.87	561.974								10593.5
							1515.5	112110	80538.9	48776.5	27394.7	1827.99	277.819								10593.5
							1516	113821	80344.8	48782.2	27998.4	1510.15	410.108								10593.5
							1516.5	114171	82440.3	49834.8	28630.2	1675.14	475.86								10593.5
							1517	117814	83838.9	50416.6	29383.7	1358.16	678.337								10593.5
							1517.5	119456	85822.8	52001.5	29090.7	1482.23	294.071								10593.5
							1518	121498	86704.1	52605.9	30332.5	1495	445.825								10593.5
							1518.5	124226	89099.2	54172.9	31259.5	1707.66	631.806								10593.5
							1519	129037	91895.3	55773.8	32215.5	1567.37	355.609								10593.5
							1519.5	131811	94726.1	57753.7	33129	1602.31	172.211								10593.5
							1520	136317	97681.9	60224.2	34106.6	1499.34	202.613								10593.5
							1520.5	141011	101513	63078.8	35463.5	1783.52	418.506								10593.5
							1521	145830	105283	64312.7	36618	2122.87	329.824								10593.5
							1521.5	149160	111051	67221.4	37946.2	2440.6	565.176								10593.5
							1522	153747	115333	70204.9	39787.1	2518.45	647.602								10593.5
							1522.5	158279	119797	72653.2	41022.5	2708.68	381.8								10593.5
							1523	161858	122481	74843.6	42655	3302.37	744.578								10593.5
							1523.5	165195	126086	77520.9	43392	3263.47	492.542								10593.5
							1524	169123	129421	79320.7	44303.8	2866.96	519.475								10593.5
							1524.5	172082	131627	80282.5	45580.4	3235.26	681.029								10593.5
							1525	176000	134090	83073.1	46657.2	3145.93	439.002								10593.5
							1525.5	182745	138265	85787.1	47639.2	3174.42	707.626								10593.5
							1526	190248	146346	89873.7	50405.3	3882.96	503.093								10593.5
							1526.5	198328	153539	96255.5	52828.2	3742.64	412.97								10593.5
							1527	210830	167213	103194	58298.4	4341.19	584.919								10593.5
							1527.5	226266	181846	111932	61676.2	4833.81	697.743								10593.5
							1528	245119	197904	122382	68191.7	5414.44	867.719								10593.5
							1528.5	260191	212270	133017	72324.1	5867.64	857.295								10593.5
							1529	272842	221074	138637	75250.7	6150.63	779.203								10593.5
							1529.5	282664	228322	142631	78082.6	6786.51	609.816								10593.5
							1530	286804	231777	144999	79219.2	7390.98	913.457								10593.5
							1530.5	286828	232258	145031	80855.9	8493.51	571.485								10593.5
							1531	283436	229186	143691	79307.8	9132.88	1176.59								10593.5
							1531.5	276584	225287	138776	77816.4	8446.08	1386.51								10593.5
							1532	267726	215653	132920	74245.4	7537.7	2070.69								10593.5
							1532.5	256488	205238	127408	70225	6344.73	1960.22								10593.5
							1533	242008	192978	118892	66056.8	5636.25	1393.54								10593.5
							1533.5	230751	178522	111901	61880.1	5338.41	773.074								10593.5
							1534	221736	172010	105469	59104.2	4954.97	452.153								10593.5
							1534.5	213565	163544	100880	56302.7	4311.63	571.76								10593.5
							1535	208413	159049	98431.4	54986.8	3842.65	591.659								10593.5
							1535.5	207100	156334	98210.4	54640.9	4292.23	388.635								10593.5
							1536	206215	160215	98718.3	55405	4243.94	684.051								10593.5
							1536.5	206214	163802	100902	56609.6	4332.08	205.99								10593.5
							1537	210652	170074	105230	58916.4	4983.25	190.694								10593.5
							1537.5	212947	176363	109154	60818.2	5232.59	97.7759								10593.5
							1538	214784	180661	111563	61966.6	5886.25	329.82								10593.5
							1538.5	214339	179439	110595	60334.6	5650.18	594.172								10593.5
							1539	210342	172813	107685	58795.9	5076.51	230.678								10593.5
							1539.5	205640	165974	103309	56712.5	4371.55	97.0396								10593.5
							1540	200845	159363	98673.7	54307.9	3634.84	249.746								10593.5
							1540.5	195033	152843	95433.6	52083.5	3729.02	117.977								10593.5
							1541	191026	149819	91674.1	50112.8	3420.96	212.512								10593.5
							1541.5	186254	145740	89968.6	50556.7	3740.61	155.525								10593.5
							1542	183604	142811	88590.8	48822	3267.67	374.873								10593.5
							1542.5	179655	139889	87804.3	48105.2	3616.18	-231.848								10593.5
							1543	175633	139645	85155.7	47234.2	3298.15	228.792								10593.5
							1543.5	173470	136637	84125.2	46598.3	3235.27	153.369								10593.5
							1544	170536	133311	82848	45644.3	3552.29	205.438								10593.5
							1544.5	167715	131413	81746.6	44406.8	3115.42	519.236								10593.5
							1545	163361	130131	79610.1	43733.9	3490.56	305.707								10593.5
							1545.5	161472	127217	77767.6	42740.3	3365.49	202.545								10593.5
							1546	158869	124325	76847.2	42730	3214	227.253								10593.5
							1546.5	157083	122933	76713.4	42482.3	3309.59	136.814								10593.5
							1547	154388	123761	75524.6	42201.8	3258.74	-88.2507								10593.5
							1547.5	151827	122894	75880.1	41981.7	3541.45	103.149								10593.5
							1548	151796	122125	75635	40983.3	3798.97	446.166								10593.5
							1548.5	147201	119716	74010.6	42161.5	3522.36	47.6661								10593.5
							1549	145917	119606	73972.3	41175.3	3534.49	-182.818								10593.5
							1549.5	144551	117466	72536.7	40344.3	4104.79	290.021								10593.5
							1550	141818	113420	70511	39830.6	3238.02	169.815								10593.5
							1550.5	139551	111832	69300.5	38650.1	3381.92	99.1282								10593.6
							1551	138367	108508	67720.8	37489.5	2870.81	132.448								10593.6
							1551.5	137004	106254	65820.7	36537.9	3430	561.151								10593.6
							1552	135407	104272	64760.8	36338.6	2961.76	357.942								10593.6
							1552.5	134804	101630	62868.5	35273.9	3137.34	141.622								10593.6
							1553	133635	100143	61868.6	35167.9	2384.43	-101.714								10593.6
							1553.5	134063	100683	61410	34400.3	2201.8	-143.669								10593.6
							1554	135433	99546.9	60767.2	33937.7	2197.57	-20.0845								10593.6
							1554.5	137215	98786.1	61641.9	35070.3	2061.78	45.2953								10593.6
							1555	137755	102509	62562.7	34805.8	1957.29	-48.7641								10593.6
							1555.5	141091	102401	63105.5	35760	2491.16	0								10593.6
							1556	141243	103224	63971.3	35981.4	2473.46	210.615								10593.6
							1556.5	143316	105481	64901.9	36160.4	2359.42	308.631								10593.6
							1557	144213	106887	66099.2	36707.7	2662.13	145.177								10593.6
							1557.5	146700	106944	66810.9	37450.8	1881.42	143.814								10593.6
							1558	148185	109731	67225.6	38248.2	2080.72	94.9634								10593.6
							1558.5	149474	110648	68386	37695	2160.79	479.044								10593.6
							1559	148843	111175	69000.9	38091.1	2506.62	209.31								10593.6
							1559.5	148616	112849	69910	38625.8	2428.4	267.926								10593.6
							1560	149752	112252	69111.2	38901.7	2404.51	364.527								10593.6
							1560.5	147407	109473	68706.1	38263.3	2477.22	203.866								10593.6
							1561	145973	110208	67861.2	37606.5	2447.19	193.786								10593.6
							1561.5	143991	107408	66655.6	37113.9	2149.3	277.66								10593.7
							1562	141600	105539	65262.9	36205.6	1832.89	169.585								10593.7
							1562.5	137623	101680	63284.5	35375.9	1930.07	318.237								10593.7
							1563	134716	100488	61308.3	34518.5	2228.45	-86.3741								10593.7
							1563.5	132155	97335.8	60672.7	33909.8	2075.05	81.2728								10593.7
							1564	129410	96233.6	59258.7	33689.3	2205.22	231.946								10593.7
							1564.5	126721	93035.4	58307.3	32415.3	2076.08	-83.3209								10593.8
							1565	124594	91695.6	56098.8	32241.2	2122.03	33.0751								10593.8
							1565.5	121591	89986.8	55382.6	31152.4	1704.8	411.805								10593.8
							1566	119032	87527.2	53942.3	30187.8	2289.58	54.2222								10593.9
							1566.5	116448	87206.5	52813.4	29588.8	1776.69	-12.229								10593.9
							1567	113460	84690.7	51394	29216.4	1807.71	-570.579								10593.9
							1567.5	111611	83449.3	50307.2	28109.1	1472.05	-78.8596								10594
							1568	109686	81844.7	49587.6	28174.8	1334.12	-84.4823								10594.1
							1568.5	106148	79963.9	48255.4	26992.2	1884.41	45.8751								10594.1
							1569	105606	77556.2	47448.9	27162.2	1719.3	150.351								10594.2
							1569.5	102549	76089.9	46745.8	26382.7	1522.59	-215.745								10594.3
							1570	100171	73018	45420.8	25340.2	1805.09	-125.525								10594.4
							1570.5	97910.4	72777.2	44521.6	25280.6	1740.8	5.31813								10594.5
							1571	96140.5	70521.3	43559	24621.7	1404.21	103.094								10594.6
							1571.5	93773	69767.9	42049.9	24572.1	1350.88	-80.0916								10594.6
							1572	92119.3	67295.4	41745.1	23428.1	907.114	-351.083								10594.7
							1572.5	89872.9	66297.7	40491.6	23315.2	1214.5	207.484								10594.8
							1573	88496.8	65806.1	39986.6	22619.7	974.801	-244.149								10595
							1573.5	87577.3	63987.5	38831.2	22719.1	1000.83	-256.946								10595.2
							1574	86650.8	64029.2	38828.4	22140.6	1471.13	356.092								10595.3
							1574.5	84792.2	63766	38873.4	22265.7	1100.56	-362.645								10595.6
							1575	83759.7	61597.7	38180.2	21855.8	1000.93	-209.96								10595.8
							1575.5	82017.3	60824.7	37767.1	21573.7	1226	-249.909								10596
							1576	81969	60437.5	37070.9	21713.5	1096.18	-268.157								10596.3
							1576.5	80668.8	59798.1	36919	21438.7	1642.7	-259.853								10596.6
							1577	79499.4	58729.9	36011.8	20881.8	1027.87	94.768								10597
							1577.5	78199	57403.4	35811.7	20496.1	1365.8	-107.587								10597.4
							1578	77090.5	56681.5	35251.9	19522.6	790.026	3.64908								10597.8
							1578.5	75037.1	55606.2	34802.8	19542.4	809.621	-330.793								10598.2
							1579	74620.8	55191.8	33292.1	18793.4	618.758	-356.976								10598.7
							1579.5	73267	54148.3	32568.4	18533.6	553.16	-327.118								10599.3
							1580	72186.8	53003.3	32420.2	18769.9	568.226	-490.74								10599.5
							1580.5	71664.3	52136.5	31484	18519.8	277.131	-242.028								10599.9
							1581	71342	51934.9	30979.8	17950.7	534.709	-105.462								10600.6
							1581.5	69920.7	51352.8	30498.3	17982.1	650.045	-378.883								10601.3
							1582	70934.6	50085.4	30967.6	17972.8	701.012	-266.608								10602.1
							1582.5	69599.7	49981.8	30607	17638	521.891	-365.324								10603
							1583	69262.5	48714.1	30729.3	17629.6	301.87	-471.44								10604
							1583.5	69135.7	49937.1	29630.9	16808	394.58	-269.287								10605
							1584	68583.9	49628.7	29705.2	17397.5	185.798	-395.994								10606.2
							1584.5	68228.5	49083.9	29570	17050.1	298.63	56.3453								10607.4
							1585	67199.6	47922	29094.4	16298	161.646	-778.156								10608.8
							1585.5	68078.1	48568.8	29178	16881.9	382.779	-160.277								10610.3
							1586	67176.5	47280.5	28357.8	16387.4	206.191	-450.215								10611.9
							1586.5	66073.7	47626.3	28808.3	16673.9	501.031	-47.2671								10613.7
							1587	66088.7	48449.8	28634.7	16385.7	304.243	266.449								10615.6
							1587.5	66159.5	48064	28956.1	16622.1	376.349	273.709								10617.7
							1588	65498.9	46954.3	28019.3	16599.4	315.468	424.448								10620
							1588.5	65514.7	46387.9	28141.9	16792.2	246.691	-376.73								10621.1
							1589	64151.4	47066.8	28291.3	16260.2	112.852	-434.192								10622.4
							1589.5	64237.1	45787.9	27713.8	16065	17.2433	-99.628								10625.1
							1590	63899	45851.6	27358.9	15725.3	17.2721	86.3603								10628
							1590.5	63423.5	45400.9	27302.9	15622.3	342.248	-67.2959								10631.1
							1591	62915.4	43948.3	26424.1	15613.3	219.607	154.11								10634.5
							1591.5	63121.8	43981.2	26861.9	15693.1	428.678	-297.371								10638.1
							1592	62694.3	43648	26562.3	15380.3	454.868	-180.012								10642
							1592.5	61199.2	44482.7	26280.6	14858.2	269.515	717.413								10646.3
							1593	61617.9	44277.7	26262	15571.5	668.155	155.385								10650.8
							1593.5	62248	44172.8	26181.8	15463.6	188.961	584.415								10655.8
							1594	61443.8	43246.3	25866.7	14989.7	423.979	408.349								10661
							1594.5	61056.7	43325.8	25861	14597.5	429.742	219.777								10666.7
							1595	61046.6	43765.9	25654.4	14996.1	110.367	70.9501								10672.8
							1595.5	61192.4	41061.6	25633.6	15321.8	-19.7319	19.7319								10679.4
							1596	61123.2	42371	25652.4	14946.9	343.744	108.655								10686.4
							1596.5	60301.2	41432.1	25462.2	14831.7	35.6531	-63.3833								10693.9
							1597	60543.4	41895	25209.5	14247.1	468.682	-115.185								10698.6
							1597.5	60388.3	43293.1	25398.4	14691.8	276.828	458.06								10701.9
							1598	60072.5	43372.1	25316.8	14513.8	351.511	189.736								10710.5
							1598.5	59496.3	42748.8	24772.1	14679.7	54.1094	-168.34								10719.7
							1599	60070.4	41789.5	26087.8	14663.7	462.513	249.355								10729.5
							1599.5	59519.6	43957.3	25841.7	14822.3	577.625	529.153								10739.9
							1600	61008.7	43256.6	26412.9	15016.9	361.07	931.075								10751.1
							1600.5	60317.7	42398.2	26016.2	15416.3	802.064	791.885								10762.9
							1601	60661.5	43551.7	26329.6	15452.9	369.775	717.078								10775.6
							1601.5	60199	43090.3	25217.2	15303.1	606.064	530.306								10789
							1602	59594.8	42536.6	25679.9	14420	461.721	601.263								10803.2
							1602.5	59740.8	42718.5	25588.5	14679.3	493.352	320.679								10818.3
							1603	58466.5	41048.3	25548.4	14877.6	778.373	271.813								10834.3
							1603.5	59089.6	41268.9	25026.6	15023.4	210.724	229.318								10851.3
							1604	59126.1	41965.3	25564.8	14712.1	700.575	163.744								10869.2
							1604.5	58613.8	42578.7	25000.6	14617.5	349.921	-74.983								10888.2
							1605	58314.2	42217.3	25697.2	14909.3	378.854	458.393								10908.3
							1605.5	58415	42939.2	25248.5	14597.4	352.656	539.48								10923.2
							1606	57724.7	42391.7	25193	14869.1	166.311	385.253								10929.5
							1606.5	57944.9	43339.9	25180.7	14807.2	634.595	63.4595								10951.8
							1607	56908.9	41136.2	25047.2	14423.8	773.692	488.872								10975.3
							1607.5	57031.4	42159.9	24524.5	14988.6	643.131	47.0063								11000.1
							1608	56526	41998.9	24363.5	14532.6	483.275	397.359								11026.1
							1608.5	55624.9	39573.5	23930.8	14569	414.161	332.192								11053.5
							1609	55290.1	39562.7	23986.1	13947.1	788.559	441.94								11082.3
							1609.5	55182.5	39916.2	24193.8	14280.2	709.981	768.783								11112.4
							1610	54889.7	39396.7	23738.1	13585.6	615.238	829.805								11144
							1610.5	54452.1	40031.8	23495.5	13680.3	253.707	165.461								11177.1
							1611	53296.3	39458.9	23438	13531.9	591.342	682.488								11211.7
							1611.5	52795.1	38258.3	22687.6	13440.6	911.265	340.325								11247.9
							1612	52656.5	38558.6	22318.7	13697.5	554.754	315.714								11285.7
							1612.5	51908.6	38251.8	22386.8	13545.1	856.825	922.91								11325.1
							1613	50937.4	37659.8	22751.2	13256	690.896	785.318								11366.2
							1613.5	50134.6	38004.2	22414.6	13306.6	964.62	410.08								11409
							1614	51071.6	37117.1	21895.6	13415.1	339.503	101.379								11445.5
							1614.5	49153.5	37032.9	21870.4	12551.4	829.585	1004.11								11453.5
							1615	48582.3	36455.6	21674.8	12987	967.475	26.6722								11499.8
							1615.5	48786.7	36133.9	21690.3	13236	744.891	361.383								11547.8
							1616	48047	35468.5	20993.3	13100.5	1086.93	812.708								11597.7
							1616.5	47182.8	34325.4	21594.8	12755.9	991.96	603.801								11649.3
							1617	46179	36527.4	20970.5	12690.8	916.814	890.989								11702.8
							1617.5	46663.2	34956.1	20844.6	12855.2	606.255	1249.41								11758.1
							1618	44538.2	34656.8	20290.9	12020	1154.63	810.128								11815.3
							1618.5	44717.6	34759.6	20553	12518.3	1556.88	731.677								11874.3
							1619	44539.4	34427.7	20303.7	13311.8	1636.9	1035.01								11935.2
							1619.5	44572.7	33730.7	20776.2	12528	1302.65	1749.36								11997.9
							1620	44140.7	35455.6	20427.4	12401.8	989.902	1509.97								12062.4
																					12128.8
																					12196.9
																					12266.9
																					12338.6
																					12407.2
																					12411.9
																					12487
																					12563.7
																					12642
																					12721.7
																					12803
																					12885.6
																					12969.5
																					13054.7
																					13141
																					13228.4
																					13316.8
																					13406
																					13495.9
																					13586.5
																					13677.6
																					13769.2
																					13773.6
																					13860.9
																					13952.9
																					14044.8
																					14136.6
																					14228.2
																					14319.3
																					14409.9
																					14499.7
																					14588.7
																					14676.6
																					14763.3
																					14848.8
																					14932.7
																					15015
																					15095.4
																					15174
																					15186.4
																					15250.4
																					15324.5
																					15396.2
																					15465.4
																					15531.9
																					15595.6
																					15656.3
																					15713.9
																					15768.3
																					15819.3
																					15866.9
																					15911
																					15951.5
																					15988.2
																					16021.1
																					16050.2
																					16057.4
																					16075.3
																					16096.4
																					16113.4
																					16126.4
																					16135.3
																					16140
																					16140.6
																					16137.1
																					16129.4
																					16117.6
																					16101.7
																					16081.8
																					16057.8
																					16029.9
																					15998.1
																					15962.4
																					15947.6
																					15923
																					15880
																					15833.4
																					15783.3
																					15729.8
																					15673.2
																					15613.3
																					15550.5
																					15484.8
																					15416.4
																					15345.4
																					15271.9
																					15196.2
																					15118.2
																					15038.3
																					14956.5
																					14915
																					14873.1
																					14788.1
																					14701.7
																					14614.1
																					14525.4
																					14435.8
																					14345.4
																					14254.5
																					14163
																					14071.3
																					13979.3
																					13887.4
																					13795.5
																					13703.9
																					13612.7
																					13521.9
																					13466.6
																					13431.8
																					13342.3
																					13253.7
																					13166.1
																					13079.4
																					12993.9
																					12909.6
																					12826.6
																					12745
																					12664.8
																					12586.1
																					12508.9
																					12433.4
																					12359.5
																					12287.3
																					12216.9
																					12166.9
																					12148.2
																					12081.3
																					12016.3
																					11953
																					11891.6
																					11832.1
																					11774.4
																					11718.6
																					11664.5
																					11612.4
																					11562
																					11513.4
																					11466.7
																					11421.7
																					11378.4
																					11336.8
																					11303.2
																					11296.9
																					11258.6
																					11222
																					11186.9
																					11153.4
																					11121.4
																					11090.8
																					11061.7
																					11033.9
																					11007.5
																					10982.3
																					10958.4
																					10935.8
																					10914.3
																					10893.9
																					10874.6
																					10857.2
																					10856.4
																					10839.1
																					10822.8
																					10807.5
																					10793
																					10779.3
																					10766.5
																					10754.4
																					10743.1
																					10732.4
																					10722.4
																					10713.1
																					10704.3
																					10696.1
																					10688.5
																					10681.3
																					10674.7
																					10674.2
																					10668.4
																					10662.6
																					10657.2
																					10652.2
																					10647.6
																					10643.2
																					10639.2
																					10635.5
																					10632
																					10628.8
																					10625.9
																					10623.2
																					10620.6
																					10618.3
																					10616.2
																					10614.2
																					10613.9
																					10612.4
																					10610.7
																					10609.2
																					10607.8
																					10606.5
																					10605.3
																					10604.2
																					10603.3
																					10602.4
																					10601.5
																					10600.8
																					10600.1
																					10599.5
																					10598.9
																					10598.4
																					10597.9
																					10597.8
																					10597.5
																					10597.1
																					10596.7
																					10596.4
																					10596.1
																					10595.9
																					10595.6
																					10595.4
																					10595.2
																					10595
																					10594.9
																					10594.7
																					10594.6
																					10594.5
																					10594.4
																					10594.3
																					10594.3
																					10594.2
																					10594.1
																					10594.1
																					10594
																					10594
																					10593.9
																					10593.9
																					10593.8
																					10593.8
																					10593.8
																					10593.7
																					10593.7
																					10593.7
																					10593.7
																					10593.7
																					10593.7
																					10593.6
																					10593.6
																					10593.6
																					10593.6
																					10593.6
																					10593.6
																					10593.6
																					10593.6
																					10593.6
																					10593.6
																					10593.6
																					10593.6
																					10593.6
																					10593.6
																					10593.6
																					10593.6
																					10593.6
																					10593.6
																					10593.6
																					10593.6
																					10593.6
																					10593.6
																					10593.5
																					10593.5
																					10593.5
																					10593.5
																					10593.5
																					10593.5
																					10593.5
																					10593.5
																					10593.5
																					10593.5
																					10593.5
																					10593.5
																					10593.5
																					10593.5
																					10593.5
																					10593.5
																					10593.5
																					10593.5
																					10593.5
																					10593.5
																					10593.5
																					10593.5
																					10593.5
																					10593.5
																					10593.5
																					10593.5
																					10593.5
																					10593.5
																					10593.5
																					10593.5
																					10593.5
																					10593.5
																					10593.5
																					10593.5
																					10593.5
																					10593.5
																					10593.5
																					10593.5
																					10593.5
																					10593.5
																					10593.5
																					10593.5
																					10593.5
																					10593.5
																					10593.5
																					10593.5
																					10593.5
																					10593.5
																					10593.5
																					10593.5
																					10593.5
																					10593.5
																					10593.5
																					10593.5
																					10593.5
																					10593.5
																					10593.5
																					10593.5
																					10593.5
																					10593.5
																					10593.5
																					10593.5
																					10593.5
																					10593.5
																					10593.5
																					10593.5
																					10593.5
																					10593.5
																					10593.5
																					10593.5
																					10593.5
																					10593.5
																					10593.5
																					10593.5
																					10593.5
																					10593.5
																					10593.5
																					10593.5
																					10593.5
																					10593.5
																					10593.5
																					10593.5
																					10593.5
																					10593.5
																					10593.5
																					10593.5
																					10593.5
																					10593.5
																					10593.5
																					10593.5
																					10593.5
																					10593.5
																					10593.5
																					10593.5
																					10593.5
																					10593.5
																					10593.5
																					10593.5
																					10593.5
																					10593.5
																					10593.5
																					10593.5
																					10593.5
																					10593.5
																					10593.5
																					10593.5
																					10593.5
																					10593.5
																					10593.5
																					10593.5
																					10593.5
																					10593.5
																					10593.5
																					10593.5
																					10593.5
																					10593.5
																					10593.5
																					10593.5
																					10593.5
																					10593.5
																					10593.5
																					10593.5
																					10593.5
																					10593.5
																					10593.5
																					10593.5
																					10593.5
																					10593.5
																					10593.5
																					10593.5
																					10593.5
																					10593.5
																					10593.5
																					10593.5
																					10593.5
																					10593.5
																					10593.5
																					10593.5
																					10593.5
																					10593.5
																					10593.5
																					10593.5
																					10593.5
																					10593.5
																					10593.5
																					10593.5
																					10593.5
																					10593.5
																					10593.5
																					10593.5
																					10593.5
																					10593.5
																					10593.5
																					10593.5
																					10593.5
																					10593.5
																					10593.5
																					10593.5
																					10593.5
																					10593.5
																					10593.5
																					10593.5
																					10593.5
																					10593.5
																					10593.5
																					10593.5
																					10593.5
																					10593.5
																					10593.5
																					10593.5
																					10593.5
																					10593.5
																					10593.5
																					10593.5
																					10593.5
																					10593.5
																					10593.5
																					10593.5
																					10593.5
																					10593.5
																					10593.5
																					10593.5
																					10593.5
																					10593.5
																					10593.5
																					10593.5
																					10593.5
																					10593.5
																					10593.5
																					10593.5
																					10593.5
																					10593.5
																					10593.5
																					10593.5
																					10593.5
																					10593.5
																					10593.5
																					10593.5
																					10593.5
																					10593.5
																					10593.5
																					10593.5
																					10593.5
																					10593.5
																					10593.5
																					10593.5
																					10593.5
																					10593.5
																					10593.5
																					10593.5
																					10593.5
																					10593.5
																					10593.5
																					10593.5
																					10593.5
																					10593.5
																					10593.5
																					10593.5
																					10593.5
																					10593.5
																					10593.5
																					10593.5
																					10593.5
																					10593.5
																					10593.5
																					10593.5
																					10593.5
																					10593.5
																					10593.5
																					10593.5
																					10593.5
																					10593.5
																					10593.5
																					10593.5
																					10593.5
																					10593.5
																					10593.5
																					10593.5
																					10593.5
																					10593.5
																					10593.5
																					10593.5
																					10593.5
																					10593.5
																					10593.5
																					10593.5
																					10593.5
																					10593.5
																					10593.5
																					10593.5
																					10593.5
																					10593.5
																					10593.5
																					10593.5
																					10593.5
																					10593.5
																					10593.5
																					10593.5
																					10593.5
																					10593.5
																					10593.5
																					10593.5
																					10593.5
																					10593.5
																					10593.5
																					10593.5
																					10593.5
																					10593.5
																					10593.5
																					10593.5
																					10593.5
																					10593.5
																					10593.5
																					10593.5
																					10593.5
																					10593.5
																					10593.5
																					10593.5
																					10593.5
																					10593.5
																					10593.5
																					10593.5
																					10593.5
																					10593.5
																					10593.5
																					10593.5
																					10593.5
																					10593.5
																					10593.5
																					10593.5
																					10593.5
																					10593.5
																					10593.5
																					10593.5
																					10593.5

## Sheet: Figure S1-S18
Fig. S1 a										Fig. S1 b						Fig. S5					Fig. S6													Fig. S9					Fig. S12
XRD of as-synthesized NaMgF3:Yb/Er							JCPDS No. 77-2043			UCL spectra						Suitable formation conditions					Crystal size of NaMgF3 NCs													UCL spectra of NMF-H-14.7, NMF-H-20, NMF-H-25					Crystal size distribution of NMF-H-0@NaMgF3 and NMF-H-14.7@NaMgF3 core–shell NCs
	Ln=2.5%	Ln=5%	Ln=7.5%	Ln=10%	Ln=12.5%	Ln=20.5%	28.528	100		Yb/Er: x%/(0.5-x)%						Nitrogen flow rate		Temperature			NMF-H-0		NMF-H-1.6		NMF-H-2.6		NMF-H-3.1		NMF-H-7.3		NMF-H-14.7			Wavelength	NMF-H-14.7	NMF-H-20	NMF-H-25		NMF-H-0@NaMgF3								NMF-H-14.7@NaMgF3
15	79	92	113	84	84	77	33.058	14.4		Wavelength	4.8/0.2	4.5/0.5	4/1	3/2		0	24015100	250	6.59378e+06		Number	Size (nm)	Number	Size (nm)	Number	Size (nm)	Number	Size (nm)	Number	Size (nm)	Number	Size (nm)		350	26.2118	-38.1262	0		Number	Size (nm)	Number	Size (nm)	Number	Size (nm)	Number	Size (nm)	Number	Size (nm)	Number
15.02	74	90	94	92	92	104	47.45	60.6		350	19.62	11.77	15.7	21.59		0.03	29759100	280	13340900		1	11.41	1	6.68	1	8.23	1	12.74	1	17.07	1	17.65		351	57.9222	74.1405	32.4365		1	11.41	1	12.3	1	23.37	1	23.14	1	18.46	1
15.04	91	91	95	84	78	89	56.302	32.2		350.5	7.785	11.68	11.68	7.785		0.1	28485800	310	31375000		2	12.71	2	7.81	2	8.28	2	11.55	2	15.89	2	19.05		352	36.1363	-13.5511	-67.7555		2	12.71	2	14.61	2	18.38	2	24.28	2	19.77	2
15.06	83	99	79	81	96	78	59.046	3.4		351	15.44	5.791	13.51	25.1		0.2	4.77808e+06	340	1.21862e+06		3	11.43	3	6.71	3	8.56	3	12.87	3	16.44	3	18.81		353	-52.8551	-77.0804	15.4161		3	11.43	3	14.68	3	21.45	3	22.34	3	17.9	3
15.08	79	104	97	93	91	95	69.362	6.5		351.5	11.46	13.37	9.552	11.46		0.3	2.48808e+06	370	858536		4	10.8	4	6.53	4	9.32	4	11.12	4	14.92	4	16.59		354	-64.3949	27.9045	-17.172		4	10.8	4	15.61	4	20.32	4	22.45	4	21.08	4
15.1	105	100	112	106	96	116	76.641	9.6		352	7.642	19.1	1.91	9.552							5	10.44	5	6.01	5	8.84	5	13.71	5	15.77	5	15.84		355	2.09257	12.5555	-43.9441		5	10.44	5	13.86	5	20.34	5	20.49	5	18.1	5
15.12	80	118	99	95	79	89	79.014	3.7		352.5	11.43	11.43	15.25	5.717							6	11.22	6	7.43	6	8.93	6	12.37	6	16.29	6	14.36		356	-96.0652	-55.1864	-55.1864		6	11.22	6	12.6	6	18.56	6	24.01	6	19.28	6
15.14	75	110	99	99	95	104	88.356	9.9		353	7.605	13.31	5.704	26.62							7	10.7	7	7.89	7	8.96	7	12.7	7	14.82	7	17.5		357	14.0158	14.0158	-40.0452		7	10.7	7	12.94	7	18.35	7	24.94	7	18.63	7
15.16	85	104	92	90	80	104	95.32	5.9		353.5	9.469	11.36	17.04	13.26							8	14.48	8	6.68	8	8.84	8	10.89	8	14.59	8	18.26		358	-3.93753	13.7814	-64.9693		8	14.48	8	14.49	8	18.77	8	24.45	8	20.17	8
15.18	68	84	99	88	66	100	107.162	2.7		354	18.94	22.72	20.83	22.72							9	13.46	9	6.88	9	7.52	9	14.68	9	16.78	9	18.76		359	-52.3753	31.0372	42.6761		9	13.46	9	15.35	9	19.25	9	22.33	9	18.32	9
15.2	87	108	112	86	96	104	114.614	5.6		354.5	15.1	9.437	15.1	16.99							10	13.53	10	6.73	10	8.28	10	13.54	10	13.62	10	17.67		360	11.4528	-22.9055	-22.9055		10	13.53	10	14.09	10	21.71	10	21.53	10	20.62	10
15.22	88	101	109	90	99	90	117.192	1.7		355	5.644	13.17	7.525	7.525							11	12.89	11	6.29	11	9.95	11	13.99	11	15.19	11	17.69		361	-24.388	11.256	-56.28		11	12.89	11	13.34	11	19.56	11	26.12	11	17.31	11
15.24	94	98	99	85	83	92	128.232	4.1		355.5	14.91	7.455	18.64	14.91							12	13.82	12	6.85	12	8.25	12	11.79	12	13.92	12	18.8		362	53.379	3.68131	-66.2636		12	13.82	12	13.76	12	17.8	12	18.24	12	18.59	12
15.26	79	104	90	97	89	107	137.754	2.2		356	5.591	11.18	18.64	18.64							13	13.92	13	6.68	13	7.57	13	13.81	13	15.8	13	20.65		363	-16.2461	0	-23.4666		13	13.92	13	16.55	13	17.32	13	21.24	13	18.98	13
15.28	100	99	103	78	81	92	141.328	1.1		356.5	3.709	3.709	12.98	5.563							14	14.38	14	6.71	14	7.97	14	11.83	14	19.2	14	15.84		364	31.9169	-8.86581	-37.2364		14	14.38	14	14.66	14	20.79	14	25.53	14	17.51	14
15.3	79	97	89	96	68	114				357	7.38	5.535	12.92	9.225							15	10.33	15	7.32	15	8.48	15	11.65	15	15.81	15	19.89		365	-36.6324	38.3768	-45.3543		15	10.33	15	12.76	15	20.59	15	27.23	15	19.98	15
15.32	82	116	125	96	83	104				357.5	21.96	5.489	14.64	16.47							16	11.92	16	6.89	16	8.06	16	12	16	16.55	16	21.01		366	-72.1068	24.0356	-72.1068		16	11.92	16	12.13	16	21.38	16	20.91	16	17.9	16
[truncated: 3,234 more rows]
[truncated: 62 more columns]

## Sheet: Figure S19-S36
Fig. S19					Fig. S21 a									Fig. S21 b										Fig. S21 c		Fig. S21 d			Fig. S22 a							Fig. S22 b								Fig. S23					Fig. S24
[truncated: 40,637 more rows]
[truncated: 108 more columns]
